# Supplementary material for: Genome Sequencing of Fiber Flax Cultivar Atlant Using Oxford Nanopore and Illumina Platforms
Source: Front Genet. 2021 Jan 14;11:590282. doi: 10.3389/fgene.2020.590282 (PMC7841463; doi:10.3389/fgene.2020.590282)
Supplement: Supplementary file 2 [file Data_Sheet_2.XLSX]

## Sheet: GO - Biological Process
Supplementary Data 2. Summary of Gene Ontology annotation for the predicted genes of flax cultivar Atlant.
GO term ID	GO term name	Count of annotated genes
GO:0055114	oxidation-reduction process	2478
GO:0006468	protein phosphorylation	1959
GO:0006355	regulation of transcription, DNA-templated	1606
GO:0008152	metabolic process	1337
GO:0005975	carbohydrate metabolic process	1020
GO:0055085	transmembrane transport	998
GO:0006508	proteolysis	815
GO:0006412	translation	666
GO:0006810	transport	604
GO:0007165	signal transduction	365
GO:0006886	intracellular protein transport	282
GO:0006629	lipid metabolic process	278
GO:0006457	protein folding	245
GO:0006351	transcription, DNA-templated	239
GO:0045454	cell redox homeostasis	215
GO:0009058	biosynthetic process	214
GO:0006281	DNA repair	207
GO:0006470	protein dephosphorylation	197
GO:0006979	response to oxidative stress	195
GO:0016192	vesicle-mediated transport	188
GO:0016567	protein ubiquitination	179
GO:0007264	small GTPase mediated signal transduction	177
GO:0030001	metal ion transport	163
GO:0006633	fatty acid biosynthetic process	162
GO:0009733	response to auxin	138
GO:0006511	ubiquitin-dependent protein catabolic process	136
GO:0006396	RNA processing	132
GO:0006950	response to stress	129
GO:0006952	defense response	129
GO:0007018	microtubule-based movement	127
GO:0000160	phosphorelay signal transduction system	124
GO:0006812	cation transport	124
GO:0006855	drug transmembrane transport	118
GO:0042744	hydrogen peroxide catabolic process	117
GO:0042545	cell wall modification	114
GO:0006260	DNA replication	110
GO:0015031	protein transport	109
GO:0048544	recognition of pollen	109
GO:0015979	photosynthesis	105
GO:0006418	tRNA aminoacylation for protein translation	102
GO:0007275	multicellular organism development	94
GO:0045944	positive regulation of transcription from RNA polymerase II promoter	88
GO:0006096	glycolytic process	83
GO:0009607	response to biotic stimulus	82
GO:0006486	protein glycosylation	80
GO:0006869	lipid transport	79
GO:0000398	mRNA splicing, via spliceosome	72
GO:0006139	nucleobase-containing compound metabolic process	72
GO:0006397	mRNA processing	72
GO:0016579	protein deubiquitination	72
GO:0042546	cell wall biogenesis	72
GO:0000165	MAPK cascade	68
GO:0006364	rRNA processing	65
GO:0030244	cellulose biosynthetic process	65
GO:0000413	protein peptidyl-prolyl isomerization	64
GO:0006334	nucleosome assembly	64
GO:0006520	cellular amino acid metabolic process	64
GO:0006887	exocytosis	64
GO:0008033	tRNA processing	63
GO:0006073	cellular glucan metabolic process	62
GO:0006807	nitrogen compound metabolic process	58
GO:0006413	translational initiation	57
GO:0015986	ATP synthesis coupled proton transport	56
GO:0006662	glycerol ether metabolic process	55
GO:0006811	ion transport	55
GO:0010411	xyloglucan metabolic process	55
GO:0009664	plant-type cell wall organization	54
GO:0006357	regulation of transcription from RNA polymerase II promoter	53
GO:0006414	translational elongation	52
GO:0042254	ribosome biogenesis	52
GO:0006032	chitin catabolic process	51
GO:0006352	DNA-templated transcription, initiation	49
GO:0001522	pseudouridine synthesis	48
GO:0009116	nucleoside metabolic process	48
GO:0006099	tricarboxylic acid cycle	47
GO:0032259	methylation	47
GO:0003333	amino acid transmembrane transport	45
GO:0050832	defense response to fungus	45
GO:0008299	isoprenoid biosynthetic process	43
GO:0015991	ATP hydrolysis coupled proton transport	43
GO:0015992	proton transport	43
GO:0009451	RNA modification	42
GO:0016049	cell growth	42
GO:0016311	dephosphorylation	41
GO:0009725	response to hormone	40
GO:0009765	photosynthesis, light harvesting	40
GO:0016998	cell wall macromolecule catabolic process	40
GO:0000226	microtubule cytoskeleton organization	39
GO:0007017	microtubule-based process	39
GO:0007049	cell cycle	38
GO:0071805	potassium ion transmembrane transport	38
GO:0006108	malate metabolic process	36
GO:0006289	nucleotide-excision repair	36
GO:0016310	phosphorylation	36
GO:0044237	cellular metabolic process	36
GO:0051603	proteolysis involved in cellular protein catabolic process	36
GO:0006367	transcription initiation from RNA polymerase II promoter	35
GO:0007034	vacuolar transport	35
GO:0015914	phospholipid transport	35
GO:0019538	protein metabolic process	35
GO:0019752	carboxylic acid metabolic process	35
GO:0046274	lignin catabolic process	34
GO:0046854	phosphatidylinositol phosphorylation	34
GO:0005992	trehalose biosynthetic process	33
GO:0008272	sulfate transport	33
GO:0006310	DNA recombination	32
GO:0006813	potassium ion transport	32
GO:0010215	cellulose microfibril organization	32
GO:0046856	phosphatidylinositol dephosphorylation	32
GO:0006075	(1->3)-beta-D-glucan biosynthetic process	31
GO:0006888	ER to Golgi vesicle-mediated transport	31
GO:0016226	iron-sulfur cluster assembly	31
GO:0046488	phosphatidylinositol metabolic process	31
GO:0006284	base-excision repair	30
GO:0006415	translational termination	30
GO:0009231	riboflavin biosynthetic process	30
GO:0042742	defense response to bacterium	30
GO:0048364	root development	30
GO:0006298	mismatch repair	29
GO:0009073	aromatic amino acid family biosynthetic process	29
GO:0030163	protein catabolic process	29
GO:0043039	tRNA aminoacylation	29
GO:0045893	positive regulation of transcription, DNA-templated	29
GO:0000272	polysaccharide catabolic process	28
GO:0006012	galactose metabolic process	28
GO:0015743	malate transport	28
GO:0000289	nuclear-transcribed mRNA poly(A) tail shortening	27
GO:0006265	DNA topological change	27
GO:0006338	chromatin remodeling	27
GO:0006904	vesicle docking involved in exocytosis	27
GO:0015696	ammonium transport	27
GO:0006464	cellular protein modification process	25
GO:0006506	GPI anchor biosynthetic process	25
GO:0006614	SRP-dependent cotranslational protein targeting to membrane	25
GO:0006857	oligopeptide transport	25
GO:0022900	electron transport chain	25
GO:0034314	Arp2/3 complex-mediated actin nucleation	25
GO:0035556	intracellular signal transduction	25
GO:0016114	terpenoid biosynthetic process	24
GO:0032502	developmental process	24
GO:0043086	negative regulation of catalytic activity	24
GO:1904668	positive regulation of ubiquitin protein ligase activity	24
GO:0000724	double-strand break repair via homologous recombination	23
GO:0006221	pyrimidine nucleotide biosynthetic process	23
GO:0006259	DNA metabolic process	23
GO:0006754	ATP biosynthetic process	23
GO:0045492	xylan biosynthetic process	23
GO:0046034	ATP metabolic process	23
GO:0046835	carbohydrate phosphorylation	23
GO:0006006	glucose metabolic process	22
GO:0006465	signal peptide processing	22
GO:0006631	fatty acid metabolic process	22
GO:0009308	amine metabolic process	22
GO:0009396	folic acid-containing compound biosynthetic process	22
GO:0034968	histone lysine methylation	22
GO:0005985	sucrose metabolic process	21
GO:0007020	microtubule nucleation	21
GO:0009408	response to heat	21
GO:0016570	histone modification	21
GO:0007064	mitotic sister chromatid cohesion	20
GO:0008654	phospholipid biosynthetic process	20
GO:0009611	response to wounding	20
GO:0043631	RNA polyadenylation	20
GO:0048268	clathrin coat assembly	20
GO:0070588	calcium ion transmembrane transport	20
GO:0000387	spliceosomal snRNP assembly	19
GO:0006270	DNA replication initiation	19
GO:0006535	cysteine biosynthetic process from serine	19
GO:0006814	sodium ion transport	19
GO:0006913	nucleocytoplasmic transport	19
GO:0007010	cytoskeleton organization	19
GO:0000910	cytokinesis	18
GO:0006189	'de novo' IMP biosynthetic process	18
GO:0006368	transcription elongation from RNA polymerase II promoter	18
GO:0006479	protein methylation	18
GO:0006694	steroid biosynthetic process	18
GO:0006801	superoxide metabolic process	18
GO:0006816	calcium ion transport	18
GO:0006914	autophagy	18
GO:0007186	G-protein coupled receptor signaling pathway	18
GO:0009089	lysine biosynthetic process via diaminopimelate	18
GO:0009690	cytokinin metabolic process	18
GO:0030833	regulation of actin filament polymerization	18
GO:0031047	gene silencing by RNA	18
GO:0031123	RNA 3'-end processing	18
GO:0000105	histidine biosynthetic process	17
GO:0006400	tRNA modification	17
GO:0006487	protein N-linked glycosylation	17
GO:0007205	protein kinase C-activating G-protein coupled receptor signaling pathway	17
GO:0018298	protein-chromophore linkage	17
GO:0030042	actin filament depolymerization	17
GO:0048193	Golgi vesicle transport	17
GO:0001510	RNA methylation	16
GO:0005978	glycogen biosynthetic process	16
GO:0006526	arginine biosynthetic process	16
GO:0006821	chloride transport	16
GO:0016042	lipid catabolic process	16
GO:0030259	lipid glycosylation	16
GO:0032147	activation of protein kinase activity	16
GO:0048015	phosphatidylinositol-mediated signaling	16
GO:0051225	spindle assembly	16
GO:0051301	cell division	16
GO:0060236	regulation of mitotic spindle organization	16
GO:0072488	ammonium transmembrane transport	16
GO:0006098	pentose-phosphate shunt	15
GO:0006207	'de novo' pyrimidine nucleobase biosynthetic process	15
GO:0006621	protein retention in ER lumen	15
GO:0006779	porphyrin-containing compound biosynthetic process	15
GO:0006817	phosphate ion transport	15
GO:0009082	branched-chain amino acid biosynthetic process	15
GO:0009584	detection of visible light	15
GO:0009742	brassinosteroid mediated signaling pathway	15
GO:0015995	chlorophyll biosynthetic process	15
GO:0016485	protein processing	15
GO:0016925	protein sumoylation	15
GO:0046836	glycolipid transport	15
GO:0001678	cellular glucose homeostasis	14
GO:0006542	glutamine biosynthetic process	14
GO:0006564	L-serine biosynthetic process	14
GO:0006568	tryptophan metabolic process	14
GO:0008652	cellular amino acid biosynthetic process	14
GO:0009269	response to desiccation	14
GO:0010105	negative regulation of ethylene-activated signaling pathway	14
GO:0015693	magnesium ion transport	14
GO:0016573	histone acetylation	14
GO:0032012	regulation of ARF protein signal transduction	14
GO:0032784	regulation of DNA-templated transcription, elongation	14
GO:0032957	inositol trisphosphate metabolic process	14
GO:0035434	copper ion transmembrane transport	14
GO:0050896	response to stimulus	14
GO:0051726	regulation of cell cycle	14
GO:0006014	D-ribose metabolic process	13
GO:0006164	purine nucleotide biosynthetic process	13
GO:0006544	glycine metabolic process	13
GO:0006635	fatty acid beta-oxidation	13
GO:0006730	one-carbon metabolic process	13
GO:0006744	ubiquinone biosynthetic process	13
GO:0006820	anion transport	13
GO:0009107	lipoate biosynthetic process	13
GO:0015977	carbon fixation	13
GO:0051276	chromosome organization	13
GO:0051513	regulation of monopolar cell growth	13
GO:0000079	regulation of cyclin-dependent protein serine/threonine kinase activity	12
GO:0000723	telomere maintenance	12
GO:0006072	glycerol-3-phosphate metabolic process	12
GO:0006086	acetyl-CoA biosynthetic process from pyruvate	12
GO:0006241	CTP biosynthetic process	12
GO:0006366	transcription from RNA polymerase II promoter	12
GO:0006605	protein targeting	12
GO:0006606	protein import into nucleus	12
GO:0006777	Mo-molybdopterin cofactor biosynthetic process	12
GO:0006796	phosphate-containing compound metabolic process	12
GO:0007094	mitotic spindle assembly checkpoint	12
GO:0009094	L-phenylalanine biosynthetic process	12
GO:0009435	NAD biosynthetic process	12
GO:0009737	response to abscisic acid	12
GO:0010468	regulation of gene expression	12
GO:0015770	sucrose transport	12
GO:0031347	regulation of defense response	12
GO:0033014	tetrapyrrole biosynthetic process	12
GO:0042026	protein refolding	12
GO:0042128	nitrate assimilation	12
GO:0045017	glycerolipid biosynthetic process	12
GO:0046470	phosphatidylcholine metabolic process	12
GO:0071704	organic substance metabolic process	12
GO:1902358	sulfate transmembrane transport	12
GO:0000162	tryptophan biosynthetic process	11
GO:0006002	fructose 6-phosphate metabolic process	11
GO:0006013	mannose metabolic process	11
GO:0006168	adenine salvage	11
GO:0006559	L-phenylalanine catabolic process	11
GO:0006563	L-serine metabolic process	11
GO:0006741	NADP biosynthetic process	11
GO:0007076	mitotic chromosome condensation	11
GO:0009415	response to water	11
GO:0009651	response to salt stress	11
GO:0015976	carbon utilization	11
GO:0016117	carotenoid biosynthetic process	11
GO:0016571	histone methylation	11
GO:0019441	tryptophan catabolic process to kynurenine	11
GO:0019684	photosynthesis, light reaction	11
GO:0030150	protein import into mitochondrial matrix	11
GO:0043248	proteasome assembly	11
GO:0051205	protein insertion into membrane	11
GO:0055075	potassium ion homeostasis	11
GO:0000103	sulfate assimilation	10
GO:0000902	cell morphogenesis	10
GO:0000956	nuclear-transcribed mRNA catabolic process	10
GO:0006024	glycosaminoglycan biosynthetic process	10
GO:0006122	mitochondrial electron transport, ubiquinol to cytochrome c	10
GO:0006269	DNA replication, synthesis of RNA primer	10
GO:0006426	glycyl-tRNA aminoacylation	10
GO:0006429	leucyl-tRNA aminoacylation	10
GO:0006561	proline biosynthetic process	10
GO:0006644	phospholipid metabolic process	10
GO:0006839	mitochondrial transport	10
GO:0006885	regulation of pH	10
GO:0009086	methionine biosynthetic process	10
GO:0009228	thiamine biosynthetic process	10
GO:0009790	embryo development	10
GO:0015012	heparan sulfate proteoglycan biosynthetic process	10
GO:0015074	DNA integration	10
GO:0015969	guanosine tetraphosphate metabolic process	10
GO:0022904	respiratory electron transport chain	10
GO:0030488	tRNA methylation	10
GO:0031124	mRNA 3'-end processing	10
GO:0031668	cellular response to extracellular stimulus	10
GO:0042147	retrograde transport, endosome to Golgi	10
GO:0042819	vitamin B6 biosynthetic process	10
GO:0042823	pyridoxal phosphate biosynthetic process	10
GO:0043161	proteasome-mediated ubiquitin-dependent protein catabolic process	10
GO:0051260	protein homooligomerization	10
GO:0006435	threonyl-tRNA aminoacylation	9
GO:0007033	vacuole organization	9
GO:0008295	spermidine biosynthetic process	9
GO:0008643	carbohydrate transport	9
GO:0009052	pentose-phosphate shunt, non-oxidative branch	9
GO:0009081	branched-chain amino acid metabolic process	9
GO:0009744	response to sucrose	9
GO:0010252	auxin homeostasis	9
GO:0015689	molybdate ion transport	9
GO:0016255	attachment of GPI anchor to protein	9
GO:0019674	NAD metabolic process	9
GO:0019953	sexual reproduction	9
GO:0042176	regulation of protein catabolic process	9
GO:0043562	cellular response to nitrogen levels	9
GO:2000028	regulation of photoperiodism, flowering	9
GO:0000244	spliceosomal tri-snRNP complex assembly	8
GO:0006081	cellular aldehyde metabolic process	8
GO:0006094	gluconeogenesis	8
GO:0006379	mRNA cleavage	8
GO:0006401	RNA catabolic process	8
GO:0006419	alanyl-tRNA aminoacylation	8
GO:0006432	phenylalanyl-tRNA aminoacylation	8
GO:0006434	seryl-tRNA aminoacylation	8
GO:0006529	asparagine biosynthetic process	8
GO:0006536	glutamate metabolic process	8
GO:0006541	glutamine metabolic process	8
GO:0006556	S-adenosylmethionine biosynthetic process	8
GO:0006696	ergosterol biosynthetic process	8
GO:0006783	heme biosynthetic process	8
GO:0006890	retrograde vesicle-mediated transport, Golgi to ER	8
GO:0006891	intra-Golgi vesicle-mediated transport	8
GO:0007015	actin filament organization	8
GO:0007031	peroxisome organization	8
GO:0008380	RNA splicing	8
GO:0009072	aromatic amino acid family metabolic process	8
GO:0009165	nucleotide biosynthetic process	8
GO:0009298	GDP-mannose biosynthetic process	8
GO:0009767	photosynthetic electron transport chain	8
GO:0009772	photosynthetic electron transport in photosystem II	8
GO:0010038	response to metal ion	8
GO:0010223	secondary shoot formation	8
GO:0015780	nucleotide-sugar transport	8
GO:0017004	cytochrome complex assembly	8
GO:0018342	protein prenylation	8
GO:0019243	methylglyoxal catabolic process to D-lactate via S-lactoyl-glutathione	8
GO:0019509	L-methionine biosynthetic process from methylthioadenosine	8
GO:0030036	actin cytoskeleton organization	8
GO:0042773	ATP synthesis coupled electron transport	8
GO:0043085	positive regulation of catalytic activity	8
GO:0045040	protein import into mitochondrial outer membrane	8
GO:0045116	protein neddylation	8
GO:0046168	glycerol-3-phosphate catabolic process	8
GO:0046417	chorismate metabolic process	8
GO:0071577	zinc II ion transmembrane transport	8
GO:0000737	DNA catabolic process, endonucleolytic	7
GO:0002098	tRNA wobble uridine modification	7
GO:0006102	isocitrate metabolic process	7
GO:0006165	nucleoside diphosphate phosphorylation	7
GO:0006166	purine ribonucleoside salvage	7
GO:0006183	GTP biosynthetic process	7
GO:0006228	UTP biosynthetic process	7
GO:0006302	double-strand break repair	7
GO:0006325	chromatin organization	7
GO:0006376	mRNA splice site selection	7
GO:0006378	mRNA polyadenylation	7
GO:0006595	polyamine metabolic process	7
GO:0006597	spermine biosynthetic process	7
GO:0006749	glutathione metabolic process	7
GO:0006873	cellular ion homeostasis	7
GO:0007023	post-chaperonin tubulin folding pathway	7
GO:0007050	cell cycle arrest	7
GO:0007059	chromosome segregation	7
GO:0007067	mitotic nuclear division	7
GO:0009097	isoleucine biosynthetic process	7
GO:0009113	purine nucleobase biosynthetic process	7
GO:0009245	lipid A biosynthetic process	7
GO:0019318	hexose metabolic process	7
GO:0019915	lipid storage	7
GO:0031929	TOR signaling	7
GO:0032264	IMP salvage	7
GO:0032886	regulation of microtubule-based process	7
GO:0032955	regulation of barrier septum assembly	7
GO:0034755	iron ion transmembrane transport	7
GO:0036092	phosphatidylinositol-3-phosphate biosynthetic process	7
GO:0046148	pigment biosynthetic process	7
GO:0046373	L-arabinose metabolic process	7
GO:0046938	phytochelatin biosynthetic process	7
GO:0050482	arachidonic acid secretion	7
GO:0000154	rRNA modification	6
GO:0000184	nuclear-transcribed mRNA catabolic process, nonsense-mediated decay	6
GO:0000741	karyogamy	6
GO:0001188	RNA polymerase I transcriptional preinitiation complex assembly	6
GO:0006090	pyruvate metabolic process	6
GO:0006106	fumarate metabolic process	6
GO:0006275	regulation of DNA replication	6
GO:0006308	DNA catabolic process	6
GO:0006360	transcription from RNA polymerase I promoter	6
GO:0006388	tRNA splicing, via endonucleolytic cleavage and ligation	6
GO:0006402	mRNA catabolic process	6
GO:0006406	mRNA export from nucleus	6
GO:0006420	arginyl-tRNA aminoacylation	6
GO:0006436	tryptophanyl-tRNA aminoacylation	6
GO:0006471	protein ADP-ribosylation	6
GO:0006488	dolichol-linked oligosaccharide biosynthetic process	6
GO:0006515	misfolded or incompletely synthesized protein catabolic process	6
GO:0006570	tyrosine metabolic process	6
GO:0006672	ceramide metabolic process	6
GO:0006751	glutathione catabolic process	6
GO:0006790	sulfur compound metabolic process	6
GO:0006826	iron ion transport	6
GO:0006879	cellular iron ion homeostasis	6
GO:0006974	cellular response to DNA damage stimulus	6
GO:0007005	mitochondrion organization	6
GO:0007030	Golgi organization	6
GO:0008283	cell proliferation	6
GO:0008612	peptidyl-lysine modification to peptidyl-hypusine	6
GO:0009168	purine ribonucleoside monophosphate biosynthetic process	6
GO:0009306	protein secretion	6
GO:0009555	pollen development	6
GO:0009785	blue light signaling pathway	6
GO:0009966	regulation of signal transduction	6
GO:0010029	regulation of seed germination	6
GO:0010207	photosystem II assembly	6
GO:0015937	coenzyme A biosynthetic process	6
GO:0016070	RNA metabolic process	6
GO:0016180	snRNA processing	6
GO:0016559	peroxisome fission	6
GO:0016575	histone deacetylation	6
GO:0017038	protein import	6
GO:0018344	protein geranylgeranylation	6
GO:0019510	S-adenosylhomocysteine catabolic process	6
GO:0030091	protein repair	6
GO:0044249	cellular biosynthetic process	6
GO:0045292	mRNA cis splicing, via spliceosome	6
GO:0046907	intracellular transport	6
GO:0051013	microtubule severing	6
GO:0051103	DNA ligation involved in DNA repair	6
GO:1901601	strigolactone biosynthetic process	6
GO:0000077	DNA damage checkpoint	5
GO:0000290	deadenylation-dependent decapping of nuclear-transcribed mRNA	5
GO:0000469	cleavage involved in rRNA processing	5
GO:0006000	fructose metabolic process	5
GO:0006003	fructose 2,6-bisphosphate metabolic process	5
GO:0006011	UDP-glucose metabolic process	5
GO:0006261	DNA-dependent DNA replication	5
GO:0006303	double-strand break repair via nonhomologous end joining	5
GO:0006336	DNA replication-independent nucleosome assembly	5
GO:0006370	7-methylguanosine mRNA capping	5
GO:0006383	transcription from RNA polymerase III promoter	5
GO:0006423	cysteinyl-tRNA aminoacylation	5
GO:0006431	methionyl-tRNA aminoacylation	5
GO:0006433	prolyl-tRNA aminoacylation	5
GO:0006438	valyl-tRNA aminoacylation	5
GO:0006491	N-glycan processing	5
GO:0006537	glutamate biosynthetic process	5
GO:0006562	proline catabolic process	5
GO:0006680	glucosylceramide catabolic process	5
GO:0006772	thiamine metabolic process	5
GO:0006788	heme oxidation	5
GO:0006850	mitochondrial pyruvate transport	5
GO:0006865	amino acid transport	5
GO:0006897	endocytosis	5
GO:0006996	organelle organization	5
GO:0009060	aerobic respiration	5
GO:0009098	leucine biosynthetic process	5
GO:0009229	thiamine diphosphate biosynthetic process	5
GO:0009234	menaquinone biosynthetic process	5
GO:0009443	pyridoxal 5'-phosphate salvage	5
GO:0009585	red, far-red light phototransduction	5
GO:0009813	flavonoid biosynthetic process	5
GO:0015801	aromatic amino acid transport	5
GO:0016480	negative regulation of transcription from RNA polymerase III promoter	5
GO:0017006	protein-tetrapyrrole linkage	5
GO:0019310	inositol catabolic process	5
GO:0019430	removal of superoxide radicals	5
GO:0030071	regulation of mitotic metaphase/anaphase transition	5
GO:0030433	ER-associated ubiquitin-dependent protein catabolic process	5
GO:0034227	tRNA thio-modification	5
GO:0035065	regulation of histone acetylation	5
GO:0043043	peptide biosynthetic process	5
GO:0043044	ATP-dependent chromatin remodeling	5
GO:0043550	regulation of lipid kinase activity	5
GO:0044206	UMP salvage	5
GO:0045910	negative regulation of DNA recombination	5
GO:0048208	COPII vesicle coating	5
GO:0051017	actin filament bundle assembly	5
GO:0051252	regulation of RNA metabolic process	5
GO:0060548	negative regulation of cell death	5
GO:0000027	ribosomal large subunit assembly	4
GO:0005991	trehalose metabolic process	4
GO:0006007	glucose catabolic process	4
GO:0006144	purine nucleobase metabolic process	4
GO:0006163	purine nucleotide metabolic process	4
GO:0006353	DNA-templated transcription, termination	4
GO:0006359	regulation of transcription from RNA polymerase III promoter	4
GO:0006417	regulation of translation	4
GO:0006421	asparaginyl-tRNA aminoacylation	4
GO:0006424	glutamyl-tRNA aminoacylation	4
GO:0006427	histidyl-tRNA aminoacylation	4
GO:0006428	isoleucyl-tRNA aminoacylation	4
GO:0006430	lysyl-tRNA aminoacylation	4
GO:0006450	regulation of translational fidelity	4
GO:0006452	translational frameshifting	4
GO:0006461	protein complex assembly	4
GO:0006546	glycine catabolic process	4
GO:0006596	polyamine biosynthetic process	4
GO:0006623	protein targeting to vacuole	4
GO:0006625	protein targeting to peroxisome	4
GO:0006656	phosphatidylcholine biosynthetic process	4
GO:0006729	tetrahydrobiopterin biosynthetic process	4
GO:0006750	glutathione biosynthetic process	4
GO:0006784	heme a biosynthetic process	4
GO:0006893	Golgi to plasma membrane transport	4
GO:0007021	tubulin complex assembly	4
GO:0007062	sister chromatid cohesion	4
GO:0007131	reciprocal meiotic recombination	4
GO:0008356	asymmetric cell division	4
GO:0008610	lipid biosynthetic process	4
GO:0009156	ribonucleoside monophosphate biosynthetic process	4
GO:0009247	glycolipid biosynthetic process	4
GO:0009694	jasmonic acid metabolic process	4
GO:0009834	plant-type secondary cell wall biogenesis	4
GO:0009864	induced systemic resistance, jasmonic acid mediated signaling pathway	4
GO:0009956	radial pattern formation	4
GO:0010388	cullin deneddylation	4
GO:0010508	positive regulation of autophagy	4
GO:0015940	pantothenate biosynthetic process	4
GO:0016125	sterol metabolic process	4
GO:0016598	protein arginylation	4
GO:0017183	peptidyl-diphthamide biosynthetic process from peptidyl-histidine	4
GO:0019287	isopentenyl diphosphate biosynthetic process, mevalonate pathway	4
GO:0019288	isopentenyl diphosphate biosynthetic process, methylerythritol 4-phosphate pathway	4
GO:0019464	glycine decarboxylation via glycine cleavage system	4
GO:0019478	D-amino acid catabolic process	4
GO:0030418	nicotianamine biosynthetic process	4
GO:0031145	anaphase-promoting complex-dependent catabolic process	4
GO:0032968	positive regulation of transcription elongation from RNA polymerase II promoter	4
GO:0032981	mitochondrial respiratory chain complex I assembly	4
GO:0033554	cellular response to stress	4
GO:0033617	mitochondrial respiratory chain complex IV assembly	4
GO:0033674	positive regulation of kinase activity	4
GO:0036525	protein deglycation	4
GO:0042023	DNA endoreduplication	4
GO:0042274	ribosomal small subunit biogenesis	4
GO:0042372	phylloquinone biosynthetic process	4
GO:0043666	regulation of phosphoprotein phosphatase activity	4
GO:0043967	histone H4 acetylation	4
GO:0043968	histone H2A acetylation	4
GO:0044030	regulation of DNA methylation	4
GO:0044070	regulation of anion transport	4
GO:0045901	positive regulation of translational elongation	4
GO:0045905	positive regulation of translational termination	4
GO:0046621	negative regulation of organ growth	4
GO:0046855	inositol phosphate dephosphorylation	4
GO:0048316	seed development	4
GO:0048366	leaf development	4
GO:0050826	response to freezing	4
GO:0050992	dimethylallyl diphosphate biosynthetic process	4
GO:0051016	barbed-end actin filament capping	4
GO:0051090	regulation of sequence-specific DNA binding transcription factor activity	4
GO:0051188	cofactor biosynthetic process	4
GO:0071705	nitrogen compound transport	4
GO:0000462	maturation of SSU-rRNA from tricistronic rRNA transcript (SSU-rRNA, 5.8S rRNA, LSU-rRNA)	3
GO:0002949	tRNA threonylcarbamoyladenosine modification	3
GO:0005983	starch catabolic process	3
GO:0006097	glyoxylate cycle	3
GO:0006177	GMP biosynthetic process	3
GO:0006223	uracil salvage	3
GO:0006233	dTDP biosynthetic process	3
GO:0006306	DNA methylation	3
GO:0006480	N-terminal protein amino acid methylation	3
GO:0006481	C-terminal protein methylation	3
GO:0006637	acyl-CoA metabolic process	3
GO:0006650	glycerophospholipid metabolic process	3
GO:0006725	cellular aromatic compound metabolic process	3
GO:0006760	folic acid-containing compound metabolic process	3
GO:0006825	copper ion transport	3
GO:0006884	cell volume homeostasis	3
GO:0007093	mitotic cell cycle checkpoint	3
GO:0009102	biotin biosynthetic process	3
GO:0009236	cobalamin biosynthetic process	3
GO:0009252	peptidoglycan biosynthetic process	3
GO:0009263	deoxyribonucleotide biosynthetic process	3
GO:0009311	oligosaccharide metabolic process	3
GO:0009405	pathogenesis	3
GO:0009626	plant-type hypersensitive response	3
GO:0009958	positive gravitropism	3
GO:0010024	phytochromobilin biosynthetic process	3
GO:0010112	regulation of systemic acquired resistance	3
GO:0010189	vitamin E biosynthetic process	3
GO:0010315	auxin efflux	3
GO:0015996	chlorophyll catabolic process	3
GO:0016036	cellular response to phosphate starvation	3
GO:0017009	protein-phycocyanobilin linkage	3
GO:0018343	protein farnesylation	3
GO:0019432	triglyceride biosynthetic process	3
GO:0019856	pyrimidine nucleobase biosynthetic process	3
GO:0030041	actin filament polymerization	3
GO:0030242	pexophagy	3
GO:0030261	chromosome condensation	3
GO:0032366	intracellular sterol transport	3
GO:0032434	regulation of proteasomal ubiquitin-dependent protein catabolic process	3
GO:0033567	DNA replication, Okazaki fragment processing	3
GO:0034427	nuclear-transcribed mRNA catabolic process, exonucleolytic, 3'-5'	3
GO:0036297	interstrand cross-link repair	3
GO:0042127	regulation of cell proliferation	3
GO:0042256	mature ribosome assembly	3
GO:0042558	pteridine-containing compound metabolic process	3
GO:0043412	macromolecule modification	3
GO:0043419	urea catabolic process	3
GO:0043461	proton-transporting ATP synthase complex assembly	3
GO:0044238	primary metabolic process	3
GO:0044571	[2Fe-2S] cluster assembly	3
GO:0045737	positive regulation of cyclin-dependent protein serine/threonine kinase activity	3
GO:0045892	negative regulation of transcription, DNA-templated	3
GO:0046294	formaldehyde catabolic process	3
GO:0048280	vesicle fusion with Golgi apparatus	3
GO:0051259	protein oligomerization	3
GO:0051304	chromosome separation	3
GO:0051382	kinetochore assembly	3
GO:0071446	cellular response to salicylic acid stimulus	3
GO:0071897	DNA biosynthetic process	3
GO:0071918	urea transmembrane transport	3
GO:0080009	mRNA methylation	3
GO:0099402	plant organ development	3
GO:1901671	positive regulation of superoxide dismutase activity	3
GO:2000031	regulation of salicylic acid mediated signaling pathway	3
GO:0000042	protein targeting to Golgi	2
GO:0000245	spliceosomal complex assembly	2
GO:0000256	allantoin catabolic process	2
GO:0000266	mitochondrial fission	2
GO:0000278	mitotic cell cycle	2
GO:0000288	nuclear-transcribed mRNA catabolic process, deadenylation-dependent decay	2
GO:0000373	Group II intron splicing	2
GO:0002100	tRNA wobble adenosine to inosine editing	2
GO:0002143	tRNA wobble position uridine thiolation	2
GO:0005982	starch metabolic process	2
GO:0005986	sucrose biosynthetic process	2
GO:0006021	inositol biosynthetic process	2
GO:0006069	ethanol oxidation	2
GO:0006071	glycerol metabolic process	2
GO:0006101	citrate metabolic process	2
GO:0006188	IMP biosynthetic process	2
GO:0006231	dTMP biosynthetic process	2
GO:0006285	base-excision repair, AP site formation	2
GO:0006333	chromatin assembly or disassembly	2
GO:0006348	chromatin silencing at telomere	2
GO:0006384	transcription initiation from RNA polymerase III promoter	2
GO:0006422	aspartyl-tRNA aminoacylation	2
GO:0006425	glutaminyl-tRNA aminoacylation	2
GO:0006437	tyrosyl-tRNA aminoacylation	2
GO:0006446	regulation of translational initiation	2
GO:0006482	protein demethylation	2
GO:0006499	N-terminal protein myristoylation	2
GO:0006527	arginine catabolic process	2
GO:0006555	methionine metabolic process	2
GO:0006566	threonine metabolic process	2
GO:0006571	tyrosine biosynthetic process	2
GO:0006591	ornithine metabolic process	2
GO:0006627	protein processing involved in protein targeting to mitochondrion	2
GO:0006659	phosphatidylserine biosynthetic process	2
GO:0006808	regulation of nitrogen utilization	2
GO:0007029	endoplasmic reticulum organization	2
GO:0007155	cell adhesion	2
GO:0007166	cell surface receptor signaling pathway	2
GO:0007623	circadian rhythm	2
GO:0008202	steroid metabolic process	2
GO:0008615	pyridoxine biosynthetic process	2
GO:0009063	cellular amino acid catabolic process	2
GO:0009088	threonine biosynthetic process	2
GO:0009152	purine ribonucleotide biosynthetic process	2
GO:0009226	nucleotide-sugar biosynthetic process	2
GO:0009264	deoxyribonucleotide catabolic process	2
GO:0009312	oligosaccharide biosynthetic process	2
GO:0009414	response to water deprivation	2
GO:0009416	response to light stimulus	2
GO:0009446	putrescine biosynthetic process	2
GO:0009450	gamma-aminobutyric acid catabolic process	2
GO:0009638	phototropism	2
GO:0009688	abscisic acid biosynthetic process	2
GO:0009738	abscisic acid-activated signaling pathway	2
GO:0009773	photosynthetic electron transport in photosystem I	2
GO:0009902	chloroplast relocation	2
GO:0009909	regulation of flower development	2
GO:0009972	cytidine deamination	2
GO:0010155	regulation of proton transport	2
GO:0010167	response to nitrate	2
GO:0010212	response to ionizing radiation	2
GO:0010224	response to UV-B	2
GO:0010264	myo-inositol hexakisphosphate biosynthetic process	2
GO:0010338	leaf formation	2
GO:0010387	COP9 signalosome assembly	2
GO:0015706	nitrate transport	2
GO:0015886	heme transport	2
GO:0015936	coenzyme A metabolic process	2
GO:0016072	rRNA metabolic process	2
GO:0016558	protein import into peroxisome matrix	2
GO:0016560	protein import into peroxisome matrix, docking	2
GO:0016973	poly(A)+ mRNA export from nucleus	2
GO:0017003	protein-heme linkage	2
GO:0018160	peptidyl-pyrromethane cofactor linkage	2
GO:0018279	protein N-linked glycosylation via asparagine	2
GO:0019348	dolichol metabolic process	2
GO:0019358	nicotinate nucleotide salvage	2
GO:0019363	pyridine nucleotide biosynthetic process	2
GO:0019419	sulfate reduction	2
GO:0019427	acetyl-CoA biosynthetic process from acetate	2
GO:0019439	aromatic compound catabolic process	2
GO:0019499	cyanide metabolic process	2
GO:0019673	GDP-mannose metabolic process	2
GO:0030148	sphingolipid biosynthetic process	2
GO:0030154	cell differentiation	2
GO:0030328	prenylcysteine catabolic process	2
GO:0031023	microtubule organizing center organization	2
GO:0031122	cytoplasmic microtubule organization	2
GO:0031167	rRNA methylation	2
GO:0031204	posttranslational protein targeting to membrane, translocation	2
GO:0032324	molybdopterin cofactor biosynthetic process	2
GO:0032465	regulation of cytokinesis	2
GO:0032469	endoplasmic reticulum calcium ion homeostasis	2
GO:0032786	positive regulation of DNA-templated transcription, elongation	2
GO:0033314	mitotic DNA replication checkpoint	2
GO:0033566	gamma-tubulin complex localization	2
GO:0034220	ion transmembrane transport	2
GO:0034470	ncRNA processing	2
GO:0034477	U6 snRNA 3'-end processing	2
GO:0034508	centromere complex assembly	2
GO:0035246	peptidyl-arginine N-methylation	2
GO:0035435	phosphate ion transmembrane transport	2
GO:0036265	RNA (guanine-N7)-methylation	2
GO:0040029	regulation of gene expression, epigenetic	2
GO:0042255	ribosome assembly	2
GO:0042398	cellular modified amino acid biosynthetic process	2
GO:0042450	arginine biosynthetic process via ornithine	2
GO:0042761	very long-chain fatty acid biosynthetic process	2
GO:0043066	negative regulation of apoptotic process	2
GO:0043087	regulation of GTPase activity	2
GO:0043486	histone exchange	2
GO:0044205	'de novo' UMP biosynthetic process	2
GO:0045038	protein import into chloroplast thylakoid membrane	2
GO:0045132	meiotic chromosome segregation	2
GO:0045747	positive regulation of Notch signaling pathway	2
GO:0045900	negative regulation of translational elongation	2
GO:0046654	tetrahydrofolate biosynthetic process	2
GO:0046656	folic acid biosynthetic process	2
GO:0048278	vesicle docking	2
GO:0048312	intracellular distribution of mitochondria	2
GO:0048478	replication fork protection	2
GO:0048573	photoperiodism, flowering	2
GO:0048829	root cap development	2
GO:0050790	regulation of catalytic activity	2
GO:0050999	regulation of nitric-oxide synthase activity	2
GO:0051028	mRNA transport	2
GO:0051321	meiotic cell cycle	2
GO:0051716	cellular response to stimulus	2
GO:0070072	vacuolar proton-transporting V-type ATPase complex assembly	2
GO:0070475	rRNA base methylation	2
GO:0070481	nuclear-transcribed mRNA catabolic process, non-stop decay	2
GO:0070966	nuclear-transcribed mRNA catabolic process, no-go decay	2
GO:0071025	RNA surveillance	2
GO:0071266	'de novo' L-methionine biosynthetic process	2
GO:0071586	CAAX-box protein processing	2
GO:0071951	conversion of methionyl-tRNA to N-formyl-methionyl-tRNA	2
GO:0097576	vacuole fusion	2
GO:1990426	mitotic recombination-dependent replication fork processing	2
GO:2000123	positive regulation of stomatal complex development	2
GO:0000045	autophagosome assembly	1
GO:0000055	ribosomal large subunit export from nucleus	1
GO:0000271	polysaccharide biosynthetic process	1
GO:0000338	protein deneddylation	1
GO:0000381	regulation of alternative mRNA splicing, via spliceosome	1
GO:0001682	tRNA 5'-leader removal	1
GO:0006120	mitochondrial electron transport, NADH to ubiquinone	1
GO:0006282	regulation of DNA repair	1
GO:0006323	DNA packaging	1
GO:0006525	arginine metabolic process	1
GO:0006534	cysteine metabolic process	1
GO:0006545	glycine biosynthetic process	1
GO:0006654	phosphatidic acid biosynthetic process	1
GO:0006809	nitric oxide biosynthetic process	1
GO:0006827	high-affinity iron ion transmembrane transport	1
GO:0006863	purine nucleobase transport	1
GO:0007051	spindle organization	1
GO:0007156	homophilic cell adhesion via plasma membrane adhesion molecules	1
GO:0007218	neuropeptide signaling pathway	1
GO:0008285	negative regulation of cell proliferation	1
GO:0008360	regulation of cell shape	1
GO:0009085	lysine biosynthetic process	1
GO:0009143	nucleoside triphosphate catabolic process	1
GO:0009249	protein lipoylation	1
GO:0009399	nitrogen fixation	1
GO:0009439	cyanate metabolic process	1
GO:0009452	7-methylguanosine RNA capping	1
GO:0009631	cold acclimation	1
GO:0009904	chloroplast accumulation movement	1
GO:0009910	negative regulation of flower development	1
GO:0010150	leaf senescence	1
GO:0010498	proteasomal protein catabolic process	1
GO:0015684	ferrous iron transport	1
GO:0015700	arsenite transport	1
GO:0015846	polyamine transport	1
GO:0016075	rRNA catabolic process	1
GO:0018026	peptidyl-lysine monomethylation	1
GO:0019290	siderophore biosynthetic process	1
GO:0019379	sulfate assimilation, phosphoadenylyl sulfate reduction by phosphoadenylyl-sulfate reductase (thioredoxin)	1
GO:0019632	shikimate metabolic process	1
GO:0019646	aerobic electron transport chain	1
GO:0019941	modification-dependent protein catabolic process	1
GO:0019988	charged-tRNA amino acid modification	1
GO:0030153	bacteriocin immunity	1
GO:0030245	cellulose catabolic process	1
GO:0033212	iron assimilation	1
GO:0042158	lipoprotein biosynthetic process	1
GO:0042273	ribosomal large subunit biogenesis	1
GO:0042276	error-prone translesion synthesis	1
GO:0042549	photosystem II stabilization	1
GO:0042779	tRNA 3'-trailer cleavage	1
GO:0045226	extracellular polysaccharide biosynthetic process	1
GO:0045721	negative regulation of gluconeogenesis	1
GO:0045739	positive regulation of DNA repair	1
GO:0048017	inositol lipid-mediated signaling	1
GO:0048034	heme O biosynthetic process	1
GO:0060918	auxin transport	1
GO:0070536	protein K63-linked deubiquitination	1
GO:0071816	tail-anchored membrane protein insertion into ER membrane	1
GO:0080110	sporopollenin biosynthetic process	1
GO:0090266	regulation of mitotic cell cycle spindle assembly checkpoint	1
GO:1902979	mitotic DNA replication termination	1
GO:0046653	tetrahydrofolate metabolic process	0

## Sheet: GO - Molecular Function
Supplementary Data 2. Summary of Gene Ontology annotation for the predicted genes of flax cultivar Atlant.
GO term ID	GO term name	Count of annotated genes
GO:0005515	protein binding	5824
GO:0005524	ATP binding	3626
GO:0003677	DNA binding	2397
GO:0004672	protein kinase activity	1959
GO:0003824	catalytic activity	1836
GO:0008270	zinc ion binding	1817
GO:0003676	nucleic acid binding	1580
GO:0016491	oxidoreductase activity	1364
GO:0046872	metal ion binding	878
GO:0003700	transcription factor activity, sequence-specific DNA binding	837
GO:0000166	nucleotide binding	818
GO:0020037	heme binding	773
GO:0005488	binding	671
GO:0003735	structural constituent of ribosome	665
GO:0005506	iron ion binding	655
GO:0004553	hydrolase activity, hydrolyzing O-glycosyl compounds	599
GO:0003723	RNA binding	587
GO:0016705	oxidoreductase activity, acting on paired donors, with incorporation or reduction of molecular oxygen	575
GO:0016787	hydrolase activity	478
GO:0046983	protein dimerization activity	478
GO:0005215	transporter activity	476
GO:0043565	sequence-specific DNA binding	469
GO:0005509	calcium ion binding	430
GO:0005525	GTP binding	420
GO:0008168	methyltransferase activity	366
GO:0016758	transferase activity, transferring hexosyl groups	324
GO:0016887	ATPase activity	296
GO:0016747	transferase activity, transferring acyl groups other than amino-acyl groups	294
GO:0022857	transmembrane transporter activity	284
GO:0004252	serine-type endopeptidase activity	256
GO:0030246	carbohydrate binding	247
GO:0050660	flavin adenine dinucleotide binding	237
GO:0009055	electron carrier activity	236
GO:0000287	magnesium ion binding	224
GO:0043531	ADP binding	221
GO:0016788	hydrolase activity, acting on ester bonds	206
GO:0004842	ubiquitin-protein transferase activity	194
GO:0004190	aspartic-type endopeptidase activity	190
GO:0004601	peroxidase activity	184
GO:0004857	enzyme inhibitor activity	178
GO:0008017	microtubule binding	172
GO:0003924	GTPase activity	167
GO:0051082	unfolded protein binding	167
GO:0030170	pyridoxal phosphate binding	164
GO:0004722	protein serine/threonine phosphatase activity	158
GO:0046982	protein heterodimerization activity	158
GO:0008289	lipid binding	150
GO:0005507	copper ion binding	143
GO:0051287	NAD binding	131
GO:0016614	oxidoreductase activity, acting on CH-OH group of donors	128
GO:0003777	microtubule motor activity	127
GO:0015035	protein disulfide oxidoreductase activity	127
GO:0016757	transferase activity, transferring glycosyl groups	122
GO:0016301	kinase activity	121
GO:0015238	drug transmembrane transporter activity	118
GO:0015297	antiporter activity	118
GO:0022891	substrate-specific transmembrane transporter activity	117
GO:0045735	nutrient reservoir activity	117
GO:0030599	pectinesterase activity	114
GO:0004674	protein serine/threonine kinase activity	113
GO:0004812	aminoacyl-tRNA ligase activity	109
GO:0003899	DNA-directed 5'-3' RNA polymerase activity	107
GO:0008234	cysteine-type peptidase activity	106
GO:0051536	iron-sulfur cluster binding	104
GO:0004185	serine-type carboxypeptidase activity	103
GO:0042626	ATPase activity, coupled to transmembrane movement of substances	101
GO:0004222	metalloendopeptidase activity	97
GO:0016616	oxidoreductase activity, acting on the CH-OH group of donors, NAD or NADP as acceptor	97
GO:0030145	manganese ion binding	97
GO:0003743	translation initiation factor activity	94
GO:0004650	polygalacturonase activity	93
GO:0043169	cation binding	88
GO:0016829	lyase activity	84
GO:0050661	NADP binding	79
GO:0008080	N-acetyltransferase activity	78
GO:0016791	phosphatase activity	78
GO:0050662	coenzyme binding	76
GO:0016779	nucleotidyltransferase activity	73
GO:0015299	solute:proton antiporter activity	72
GO:0016620	oxidoreductase activity, acting on the aldehyde or oxo group of donors, NAD or NADP as acceptor	71
GO:0003779	actin binding	70
GO:0003993	acid phosphatase activity	69
GO:0000977	RNA polymerase II regulatory region sequence-specific DNA binding	68
GO:0010181	FMN binding	68
GO:0016702	oxidoreductase activity, acting on single donors with incorporation of molecular oxygen, incorporation of two atoms of oxygen	68
GO:0003755	peptidyl-prolyl cis-trans isomerase activity	67
GO:0010333	terpene synthase activity	67
GO:0016746	transferase activity, transferring acyl groups	67
GO:0005216	ion channel activity	66
GO:0008565	protein transporter activity	65
GO:0016762	xyloglucan:xyloglucosyl transferase activity	62
GO:0000155	phosphorelay sensor kinase activity	61
GO:0003690	double-stranded DNA binding	61
GO:0008081	phosphoric diester hydrolase activity	61
GO:0008171	O-methyltransferase activity	61
GO:0016597	amino acid binding	61
GO:0036459	thiol-dependent ubiquitinyl hydrolase activity	60
GO:0016773	phosphotransferase activity, alcohol group as acceptor	59
GO:0008375	acetylglucosaminyltransferase activity	58
GO:0003682	chromatin binding	57
GO:0031072	heat shock protein binding	57
GO:0008236	serine-type peptidase activity	56
GO:0051537	2 iron, 2 sulfur cluster binding	56
GO:0016853	isomerase activity	55
GO:0005096	GTPase activator activity	54
GO:0008378	galactosyltransferase activity	54
GO:0004518	nuclease activity	52
GO:0016740	transferase activity	52
GO:0016760	cellulose synthase (UDP-forming) activity	52
GO:0004568	chitinase activity	51
GO:0008233	peptidase activity	51
GO:0016627	oxidoreductase activity, acting on the CH-CH group of donors	49
GO:0030247	polysaccharide binding	49
GO:0051539	4 iron, 4 sulfur cluster binding	49
GO:0003746	translation elongation factor activity	44
GO:0008483	transaminase activity	44
GO:0003887	DNA-directed DNA polymerase activity	43
GO:0005198	structural molecule activity	43
GO:0005516	calmodulin binding	43
GO:0008324	cation transmembrane transporter activity	43
GO:0046873	metal ion transmembrane transporter activity	43
GO:0004386	helicase activity	41
GO:0016772	transferase activity, transferring phosphorus-containing groups	41
GO:0004497	monooxygenase activity	40
GO:0015171	amino acid transmembrane transporter activity	40
GO:0005484	SNAP receptor activity	39
GO:0015078	hydrogen ion transmembrane transporter activity	39
GO:0042393	histone binding	39
GO:0071949	FAD binding	39
GO:0009982	pseudouridine synthase activity	38
GO:0019888	protein phosphatase regulator activity	38
GO:0046933	proton-transporting ATP synthase activity, rotational mechanism	38
GO:0048038	quinone binding	38
GO:0051087	chaperone binding	38
GO:0004298	threonine-type endopeptidase activity	37
GO:0004871	signal transducer activity	37
GO:0008237	metallopeptidase activity	36
GO:0004012	phospholipid-translocating ATPase activity	35
GO:0047262	polygalacturonate 4-alpha-galacturonosyltransferase activity	35
GO:0004499	N,N-dimethylaniline monooxygenase activity	34
GO:0008408	3'-5' exonuclease activity	34
GO:0016765	transferase activity, transferring alkyl or aryl (other than methyl) groups	34
GO:0018024	histone-lysine N-methyltransferase activity	34
GO:0052716	hydroquinone:oxygen oxidoreductase activity	34
GO:0003774	motor activity	33
GO:0003950	NAD+ ADP-ribosyltransferase activity	33
GO:0004519	endonuclease activity	33
GO:0008138	protein tyrosine/serine/threonine phosphatase activity	33
GO:0008271	secondary active sulfate transmembrane transporter activity	33
GO:0016717	oxidoreductase activity, acting on paired donors, with oxidation of a pair of donors resulting in the reduction of molecular oxygen to two molecules of water	33
GO:0004725	protein tyrosine phosphatase activity	32
GO:0015079	potassium ion transmembrane transporter activity	32
GO:0016307	phosphatidylinositol phosphate kinase activity	32
GO:0003843	1,3-beta-D-glucan synthase activity	31
GO:0004175	endopeptidase activity	31
GO:0008146	sulfotransferase activity	31
GO:0016798	hydrolase activity, acting on glycosyl bonds	31
GO:0019843	rRNA binding	31
GO:0004843	thiol-dependent ubiquitin-specific protease activity	30
GO:0016810	hydrolase activity, acting on carbon-nitrogen (but not peptide) bonds	30
GO:0001104	RNA polymerase II transcription cofactor activity	29
GO:0003684	damaged DNA binding	29
GO:0008026	ATP-dependent helicase activity	29
GO:0004970	ionotropic glutamate receptor activity	28
GO:0005544	calcium-dependent phospholipid binding	28
GO:0008061	chitin binding	28
GO:0008519	ammonium transmembrane transporter activity	28
GO:0008536	Ran GTPase binding	28
GO:0016161	beta-amylase activity	28
GO:0016857	racemase and epimerase activity, acting on carbohydrates and derivatives	28
GO:0019904	protein domain specific binding	28
GO:0030976	thiamine pyrophosphate binding	28
GO:0003712	transcription cofactor activity	27
GO:0004177	aminopeptidase activity	27
GO:0004535	poly(A)-specific ribonuclease activity	27
GO:0008137	NADH dehydrogenase (ubiquinone) activity	27
GO:0015116	sulfate transmembrane transporter activity	27
GO:0016298	lipase activity	27
GO:0016831	carboxy-lyase activity	27
GO:0016874	ligase activity	27
GO:0000049	tRNA binding	26
GO:0004003	ATP-dependent DNA helicase activity	26
GO:0004707	MAP kinase activity	26
GO:0005089	Rho guanyl-nucleotide exchange factor activity	26
GO:0008173	RNA methyltransferase activity	26
GO:0016844	strictosidine synthase activity	26
GO:0030983	mismatched DNA binding	26
GO:0004129	cytochrome-c oxidase activity	25
GO:0005543	phospholipid binding	25
GO:0008641	small protein activating enzyme activity	25
GO:0016651	oxidoreductase activity, acting on NAD(P)H	25
GO:0016866	intramolecular transferase activity	25
GO:0030276	clathrin binding	25
GO:0042578	phosphoric ester hydrolase activity	25
GO:0004427	inorganic diphosphatase activity	24
GO:0004713	protein tyrosine kinase activity	24
GO:0010997	anaphase-promoting complex binding	24
GO:0097027	ubiquitin-protein transferase activator activity	24
GO:0004471	malate dehydrogenase (decarboxylating) (NAD+) activity	23
GO:0004743	pyruvate kinase activity	23
GO:0005249	voltage-gated potassium channel activity	23
GO:0016149	translation release factor activity, codon specific	23
GO:0030955	potassium ion binding	23
GO:0000982	transcription factor activity, RNA polymerase II core promoter proximal region sequence-specific binding	22
GO:0000987	core promoter proximal region sequence-specific DNA binding	22
GO:0002161	aminoacyl-tRNA editing activity	22
GO:0004040	amidase activity	22
GO:0004089	carbonate dehydratase activity	22
GO:0004356	glutamate-ammonia ligase activity	22
GO:0004866	endopeptidase inhibitor activity	22
GO:0008131	primary amine oxidase activity	22
GO:0019205	nucleobase-containing compound kinase activity	22
GO:0035091	phosphatidylinositol binding	22
GO:0003678	DNA helicase activity	21
GO:0003697	single-stranded DNA binding	21
GO:0005545	1-phosphatidylinositol binding	21
GO:0008094	DNA-dependent ATPase activity	21
GO:0016157	sucrose synthase activity	21
GO:0016876	ligase activity, forming aminoacyl-tRNA and related compounds	21
GO:0004652	polynucleotide adenylyltransferase activity	20
GO:0005200	structural constituent of cytoskeleton	20
GO:0005388	calcium-transporting ATPase activity	20
GO:0008107	galactoside 2-alpha-L-fucosyltransferase activity	20
GO:0042803	protein homodimerization activity	20
GO:2001070	starch binding	20
GO:0003713	transcription coactivator activity	19
GO:0003747	translation release factor activity	19
GO:0008312	7S RNA binding	19
GO:0008374	O-acyltransferase activity	19
GO:0016868	intramolecular transferase activity, phosphotransferases	19
GO:0031625	ubiquitin protein ligase binding	19
GO:0032549	ribonucleoside binding	19
GO:0043015	gamma-tubulin binding	19
GO:0004144	diacylglycerol O-acyltransferase activity	18
GO:0004470	malic enzyme activity	18
GO:0010277	chlorophyllide a oxygenase [overall] activity	18
GO:0019139	cytokinin dehydrogenase activity	18
GO:0031418	L-ascorbic acid binding	18
GO:0003995	acyl-CoA dehydrogenase activity	17
GO:0004143	diacylglycerol kinase activity	17
GO:0004602	glutathione peroxidase activity	17
GO:0005315	inorganic phosphate transmembrane transporter activity	17
GO:0015369	calcium:proton antiporter activity	17
GO:0016818	hydrolase activity, acting on acid anhydrides, in phosphorus-containing anhydrides	17
GO:0030151	molybdenum ion binding	17
GO:0004523	RNA-DNA hybrid ribonuclease activity	16
GO:0004525	ribonuclease III activity	16
GO:0004616	phosphogluconate dehydrogenase (decarboxylating) activity	16
GO:0004867	serine-type endopeptidase inhibitor activity	16
GO:0008661	1-deoxy-D-xylulose-5-phosphate synthase activity	16
GO:0016624	oxidoreductase activity, acting on the aldehyde or oxo group of donors, disulfide as acceptor	16
GO:0016811	hydrolase activity, acting on carbon-nitrogen (but not peptide) bonds, in linear amides	16
GO:0019901	protein kinase binding	16
GO:0047325	inositol tetrakisphosphate 1-kinase activity	16
GO:0052725	inositol-1,3,4-trisphosphate 6-kinase activity	16
GO:0052726	inositol-1,3,4-trisphosphate 5-kinase activity	16
GO:0070008	serine-type exopeptidase activity	16
GO:0003917	DNA topoisomerase type I activity	15
GO:0004527	exonuclease activity	15
GO:0004540	ribonuclease activity	15
GO:0004721	phosphoprotein phosphatase activity	15
GO:0008235	metalloexopeptidase activity	15
GO:0016615	malate dehydrogenase activity	15
GO:0017089	glycolipid transporter activity	15
GO:0017150	tRNA dihydrouridine synthase activity	15
GO:0033897	ribonuclease T2 activity	15
GO:0043022	ribosome binding	15
GO:0046961	proton-transporting ATPase activity, rotational mechanism	15
GO:0051861	glycolipid binding	15
GO:0000062	fatty-acyl-CoA binding	14
GO:0003729	mRNA binding	14
GO:0003872	6-phosphofructokinase activity	14
GO:0004097	catechol oxidase activity	14
GO:0004332	fructose-bisphosphate aldolase activity	14
GO:0004396	hexokinase activity	14
GO:0004673	protein histidine kinase activity	14
GO:0004784	superoxide dismutase activity	14
GO:0005086	ARF guanyl-nucleotide exchange factor activity	14
GO:0005375	copper ion transmembrane transporter activity	14
GO:0005536	glucose binding	14
GO:0015095	magnesium ion transmembrane transporter activity	14
GO:0016820	hydrolase activity, acting on acid anhydrides, catalyzing transmembrane movement of substances	14
GO:0016872	intramolecular lyase activity	14
GO:0030060	L-malate dehydrogenase activity	14
GO:0033926	glycopeptide alpha-N-acetylgalactosaminidase activity	14
GO:0038199	ethylene receptor activity	14
GO:0046923	ER retention sequence binding	14
GO:0050664	oxidoreductase activity, acting on NAD(P)H, oxygen as acceptor	14
GO:0051740	ethylene binding	14
GO:0003854	3-beta-hydroxy-delta5-steroid dehydrogenase activity	13
GO:0003860	3-hydroxyisobutyryl-CoA hydrolase activity	13
GO:0004017	adenylate kinase activity	13
GO:0004571	mannosyl-oligosaccharide 1,2-alpha-mannosidase activity	13
GO:0004630	phospholipase D activity	13
GO:0004747	ribokinase activity	13
GO:0004869	cysteine-type endopeptidase inhibitor activity	13
GO:0005247	voltage-gated chloride channel activity	13
GO:0008121	ubiquinol-cytochrome-c reductase activity	13
GO:0015450	P-P-bond-hydrolysis-driven protein transmembrane transporter activity	13
GO:0016790	thiolester hydrolase activity	13
GO:0019789	SUMO transferase activity	13
GO:0019887	protein kinase regulator activity	13
GO:0030234	enzyme regulator activity	13
GO:0046912	transferase activity, transferring acyl groups, acyl groups converted into alkyl on transfer	13
GO:0070569	uridylyltransferase activity	13
GO:0000989	transcription factor activity, transcription factor binding	12
GO:0003885	D-arabinono-1,4-lactone oxidase activity	12
GO:0003918	DNA topoisomerase type II (ATP-hydrolyzing) activity	12
GO:0003968	RNA-directed 5'-3' RNA polymerase activity	12
GO:0003997	acyl-CoA oxidase activity	12
GO:0004075	biotin carboxylase activity	12
GO:0004373	glycogen (starch) synthase activity	12
GO:0004435	phosphatidylinositol phospholipase C activity	12
GO:0004559	alpha-mannosidase activity	12
GO:0004560	alpha-L-fucosidase activity	12
GO:0004664	prephenate dehydratase activity	12
GO:0004739	pyruvate dehydrogenase (acetyl-transferring) activity	12
GO:0005337	nucleoside transmembrane transporter activity	12
GO:0008515	sucrose transmembrane transporter activity	12
GO:0009678	hydrogen-translocating pyrophosphatase activity	12
GO:0019829	cation-transporting ATPase activity	12
GO:0000774	adenyl-nucleotide exchange factor activity	11
GO:0003849	3-deoxy-7-phosphoheptulonate synthase activity	11
GO:0003951	NAD+ kinase activity	11
GO:0003978	UDP-glucose 4-epimerase activity	11
GO:0003999	adenine phosphoribosyltransferase activity	11
GO:0004045	aminoacyl-tRNA hydrolase activity	11
GO:0004061	arylformamidase activity	11
GO:0004335	galactokinase activity	11
GO:0004372	glycine hydroxymethyltransferase activity	11
GO:0004402	histone acetyltransferase activity	11
GO:0004634	phosphopyruvate hydratase activity	11
GO:0008184	glycogen phosphorylase activity	11
GO:0008308	voltage-gated anion channel activity	11
GO:0008649	rRNA methyltransferase activity	11
GO:0015018	galactosylgalactosylxylosylprotein 3-beta-glucuronosyltransferase activity	11
GO:0015923	mannosidase activity	11
GO:0016308	1-phosphatidylinositol-4-phosphate 5-kinase activity	11
GO:0016679	oxidoreductase activity, acting on diphenols and related substances as donors	11
GO:0016763	transferase activity, transferring pentosyl groups	11
GO:0016780	phosphotransferase activity, for other substituted phosphate groups	11
GO:0016987	sigma factor activity	11
GO:0030570	pectate lyase activity	11
GO:0003855	3-dehydroquinate dehydratase activity	10
GO:0003896	DNA primase activity	10
GO:0003989	acetyl-CoA carboxylase activity	10
GO:0004106	chorismate mutase activity	10
GO:0004820	glycine-tRNA ligase activity	10
GO:0004823	leucine-tRNA ligase activity	10
GO:0004834	tryptophan synthase activity	10
GO:0008686	3,4-dihydroxy-2-butanone-4-phosphate synthase activity	10
GO:0008964	phosphoenolpyruvate carboxylase activity	10
GO:0008970	phosphatidylcholine 1-acylhydrolase activity	10
GO:0015385	sodium:proton antiporter activity	10
GO:0016168	chlorophyll binding	10
GO:0016668	oxidoreductase activity, acting on a sulfur group of donors, NAD(P) as acceptor	10
GO:0016671	oxidoreductase activity, acting on a sulfur group of donors, disulfide as acceptor	10
GO:0016776	phosphotransferase activity, phosphate group as acceptor	10
GO:0016846	carbon-sulfur lyase activity	10
GO:0046910	pectinesterase inhibitor activity	10
GO:0047429	nucleoside-triphosphate diphosphatase activity	10
GO:0080019	fatty-acyl-CoA reductase (alcohol-forming) activity	10
GO:0003830	beta-1,4-mannosylglycoprotein 4-beta-N-acetylglucosaminyltransferase activity	9
GO:0003883	CTP synthase activity	9
GO:0003910	DNA ligase (ATP) activity	9
GO:0003955	NAD(P)H dehydrogenase (quinone) activity	9
GO:0003979	UDP-glucose 6-dehydrogenase activity	9
GO:0004084	branched-chain-amino-acid transaminase activity	9
GO:0004124	cysteine synthase activity	9
GO:0004345	glucose-6-phosphate dehydrogenase activity	9
GO:0004462	lactoylglutathione lyase activity	9
GO:0004488	methylenetetrahydrofolate dehydrogenase (NADP+) activity	9
GO:0004556	alpha-amylase activity	9
GO:0004751	ribose-5-phosphate isomerase activity	9
GO:0004764	shikimate 3-dehydrogenase (NADP+) activity	9
GO:0004826	phenylalanine-tRNA ligase activity	9
GO:0004829	threonine-tRNA ligase activity	9
GO:0005094	Rho GDP-dissociation inhibitor activity	9
GO:0005351	sugar:proton symporter activity	9
GO:0005452	inorganic anion exchanger activity	9
GO:0008097	5S rRNA binding	9
GO:0008199	ferric iron binding	9
GO:0008835	diaminohydroxyphosphoribosylaminopyrimidine deaminase activity	9
GO:0008878	glucose-1-phosphate adenylyltransferase activity	9
GO:0015098	molybdate ion transmembrane transporter activity	9
GO:0016151	nickel cation binding	9
GO:0016209	antioxidant activity	9
GO:0016655	oxidoreductase activity, acting on NAD(P)H, quinone or similar compound as acceptor	9
GO:0016817	hydrolase activity, acting on acid anhydrides	9
GO:0016891	endoribonuclease activity, producing 5'-phosphomonoesters	9
GO:0016992	lipoate synthase activity	9
GO:0019001	guanyl nucleotide binding	9
GO:0019239	deaminase activity	9
GO:0031683	G-protein beta/gamma-subunit complex binding	9
GO:0033743	peptide-methionine (R)-S-oxide reductase activity	9
GO:0042132	fructose 1,6-bisphosphate 1-phosphatase activity	9
GO:0048037	cofactor binding	9
GO:0003714	transcription corepressor activity	8
GO:0003857	3-hydroxyacyl-CoA dehydrogenase activity	8
GO:0003916	DNA topoisomerase activity	8
GO:0003984	acetolactate synthase activity	8
GO:0004030	aldehyde dehydrogenase [NAD(P)+] activity	8
GO:0004066	asparagine synthase (glutamine-hydrolyzing) activity	8
GO:0004310	farnesyl-diphosphate farnesyltransferase activity	8
GO:0004325	ferrochelatase activity	8
GO:0004351	glutamate decarboxylase activity	8
GO:0004367	glycerol-3-phosphate dehydrogenase [NAD+] activity	8
GO:0004416	hydroxyacylglutathione hydrolase activity	8
GO:0004478	methionine adenosyltransferase activity	8
GO:0004813	alanine-tRNA ligase activity	8
GO:0004828	serine-tRNA ligase activity	8
GO:0005047	signal recognition particle binding	8
GO:0005381	iron ion transmembrane transporter activity	8
GO:0005385	zinc ion transmembrane transporter activity	8
GO:0008318	protein prenyltransferase activity	8
GO:0016836	hydro-lyase activity	8
GO:0019781	NEDD8 activating enzyme activity	8
GO:0043130	ubiquitin binding	8
GO:0045156	electron transporter, transferring electrons within the cyclic electron transport pathway of photosynthesis activity	8
GO:0051996	squalene synthase activity	8
GO:0000175	3'-5'-exoribonuclease activity	7
GO:0003876	AMP deaminase activity	7
GO:0003935	GTP cyclohydrolase II activity	7
GO:0004014	adenosylmethionine decarboxylase activity	7
GO:0004449	isocitrate dehydrogenase (NAD+) activity	7
GO:0004450	isocitrate dehydrogenase (NADP+) activity	7
GO:0004550	nucleoside diphosphate kinase activity	7
GO:0004591	oxoglutarate dehydrogenase (succinyl-transferring) activity	7
GO:0004623	phospholipase A2 activity	7
GO:0004645	phosphorylase activity	7
GO:0004749	ribose phosphate diphosphokinase activity	7
GO:0004781	sulfate adenylyltransferase (ATP) activity	7
GO:0004791	thioredoxin-disulfide reductase activity	7
GO:0004807	triose-phosphate isomerase activity	7
GO:0004861	cyclin-dependent protein serine/threonine kinase inhibitor activity	7
GO:0005199	structural constituent of cell wall	7
GO:0008113	peptide-methionine (S)-S-oxide reductase activity	7
GO:0008373	sialyltransferase activity	7
GO:0008676	3-deoxy-8-phosphooctulonate synthase activity	7
GO:0008703	5-amino-6-(5-phosphoribosylamino)uracil reductase activity	7
GO:0008725	DNA-3-methyladenine glycosylase activity	7
GO:0009001	serine O-acetyltransferase activity	7
GO:0009881	photoreceptor activity	7
GO:0016628	oxidoreductase activity, acting on the CH-CH group of donors, NAD or NADP as acceptor	7
GO:0016638	oxidoreductase activity, acting on the CH-NH2 group of donors	7
GO:0016639	oxidoreductase activity, acting on the CH-NH2 group of donors, NAD or NADP as acceptor	7
GO:0016742	hydroxymethyl-, formyl- and related transferase activity	7
GO:0016756	glutathione gamma-glutamylcysteinyltransferase activity	7
GO:0016813	hydrolase activity, acting on carbon-nitrogen (but not peptide) bonds, in linear amidines	7
GO:0017176	phosphatidylinositol N-acetylglucosaminyltransferase activity	7
GO:0030515	snoRNA binding	7
GO:0030942	endoplasmic reticulum signal peptide binding	7
GO:0031369	translation initiation factor binding	7
GO:0046556	alpha-L-arabinofuranosidase activity	7
GO:0046577	long-chain-alcohol oxidase activity	7
GO:0070403	NAD+ binding	7
GO:0000179	rRNA (adenine-N6,N6-)-dimethyltransferase activity	6
GO:0000339	RNA cap binding	6
GO:0001164	RNA polymerase I CORE element sequence-specific DNA binding	6
GO:0001187	transcription factor activity, RNA polymerase I CORE element binding transcription factor recruiting	6
GO:0003839	gamma-glutamylcyclotransferase activity	6
GO:0003844	1,4-alpha-glucan branching enzyme activity	6
GO:0003958	NADPH-hemoprotein reductase activity	6
GO:0004013	adenosylhomocysteinase activity	6
GO:0004096	catalase activity	6
GO:0004176	ATP-dependent peptidase activity	6
GO:0004315	3-oxoacyl-[acyl-carrier-protein] synthase activity	6
GO:0004326	tetrahydrofolylpolyglutamate synthase activity	6
GO:0004333	fumarate hydratase activity	6
GO:0004407	histone deacetylase activity	6
GO:0004411	homogentisate 1,2-dioxygenase activity	6
GO:0004476	mannose-6-phosphate isomerase activity	6
GO:0004564	beta-fructofuranosidase activity	6
GO:0004575	sucrose alpha-glucosidase activity	6
GO:0004579	dolichyl-diphosphooligosaccharide-protein glycotransferase activity	6
GO:0004617	phosphoglycerate dehydrogenase activity	6
GO:0004618	phosphoglycerate kinase activity	6
GO:0004647	phosphoserine phosphatase activity	6
GO:0004809	tRNA (guanine-N2-)-methyltransferase activity	6
GO:0004814	arginine-tRNA ligase activity	6
GO:0004830	tryptophan-tRNA ligase activity	6
GO:0005092	GDP-dissociation inhibitor activity	6
GO:0005267	potassium channel activity	6
GO:0008083	growth factor activity	6
GO:0008381	mechanically-gated ion channel activity	6
GO:0008417	fucosyltransferase activity	6
GO:0008441	3'(2'),5'-bisphosphate nucleotidase activity	6
GO:0008757	S-adenosylmethionine-dependent methyltransferase activity	6
GO:0009041	uridylate kinase activity	6
GO:0009882	blue light photoreceptor activity	6
GO:0016538	cyclin-dependent protein serine/threonine kinase regulator activity	6
GO:0016851	magnesium chelatase activity	6
GO:0016972	thiol oxidase activity	6
GO:0017025	TBP-class protein binding	6
GO:0032559	adenyl ribonucleotide binding	6
GO:0050897	cobalt ion binding	6
GO:0051015	actin filament binding	6
GO:0003725	double-stranded RNA binding	5
GO:0003856	3-dehydroquinate synthase activity	5
GO:0003873	6-phosphofructo-2-kinase activity	5
GO:0003909	DNA ligase activity	5
GO:0003913	DNA photolyase activity	5
GO:0003983	UTP:glucose-1-phosphate uridylyltransferase activity	5
GO:0004001	adenosine kinase activity	5
GO:0004044	amidophosphoribosyltransferase activity	5
GO:0004055	argininosuccinate synthase activity	5
GO:0004112	cyclic-nucleotide phosphodiesterase activity	5
GO:0004127	cytidylate kinase activity	5
GO:0004134	4-alpha-glucanotransferase activity	5
GO:0004160	dihydroxy-acid dehydratase activity	5
GO:0004348	glucosylceramidase activity	5
GO:0004350	glutamate-5-semialdehyde dehydrogenase activity	5
GO:0004352	glutamate dehydrogenase (NAD+) activity	5
GO:0004392	heme oxygenase (decyclizing) activity	5
GO:0004609	phosphatidylserine decarboxylase activity	5
GO:0004619	phosphoglycerate mutase activity	5
GO:0004631	phosphomevalonate kinase activity	5
GO:0004641	phosphoribosylformylglycinamidine cyclo-ligase activity	5
GO:0004654	polyribonucleotide nucleotidyltransferase activity	5
GO:0004657	proline dehydrogenase activity	5
GO:0004788	thiamine diphosphokinase activity	5
GO:0004789	thiamine-phosphate diphosphorylase activity	5
GO:0004792	thiosulfate sulfurtransferase activity	5
GO:0004794	L-threonine ammonia-lyase activity	5
GO:0004797	thymidine kinase activity	5
GO:0004801	sedoheptulose-7-phosphate:D-glyceraldehyde-3-phosphate glyceronetransferase activity	5
GO:0004802	transketolase activity	5
GO:0004817	cysteine-tRNA ligase activity	5
GO:0004825	methionine-tRNA ligase activity	5
GO:0004827	proline-tRNA ligase activity	5
GO:0004831	tyrosine-tRNA ligase activity	5
GO:0004832	valine-tRNA ligase activity	5
GO:0004849	uridine kinase activity	5
GO:0005319	lipid transporter activity	5
GO:0005542	folic acid binding	5
GO:0008047	enzyme activator activity	5
GO:0008428	ribonuclease inhibitor activity	5
GO:0008444	CDP-diacylglycerol-glycerol-3-phosphate 3-phosphatidyltransferase activity	5
GO:0008478	pyridoxal kinase activity	5
GO:0008963	phospho-N-acetylmuramoyl-pentapeptide-transferase activity	5
GO:0009916	alternative oxidase activity	5
GO:0015173	aromatic amino acid transmembrane transporter activity	5
GO:0015930	glutamate synthase activity	5
GO:0016462	pyrophosphatase activity	5
GO:0016709	oxidoreductase activity, acting on paired donors, with incorporation or reduction of molecular oxygen, NAD(P)H as one donor, and incorporation of one atom of oxygen	5
GO:0016743	carboxyl- or carbamoyltransferase activity	5
GO:0016841	ammonia-lyase activity	5
GO:0017056	structural constituent of nuclear pore	5
GO:0030337	DNA polymerase processivity factor activity	5
GO:0030975	thiamine binding	5
GO:0042162	telomeric DNA binding	5
GO:0045430	chalcone isomerase activity	5
GO:0046524	sucrose-phosphate synthase activity	5
GO:0046537	2,3-bisphosphoglycerate-independent phosphoglycerate mutase activity	5
GO:0047918	GDP-mannose 3,5-epimerase activity	5
GO:0050113	inositol oxygenase activity	5
GO:0070006	metalloaminopeptidase activity	5
GO:0098599	palmitoyl hydrolase activity	5
GO:0000234	phosphoethanolamine N-methyltransferase activity	4
GO:0003724	RNA helicase activity	4
GO:0003825	alpha,alpha-trehalose-phosphate synthase (UDP-forming) activity	4
GO:0003852	2-isopropylmalate synthase activity	4
GO:0003871	5-methyltetrahydropteroyltriglutamate-homocysteine S-methyltransferase activity	4
GO:0003906	DNA-(apurinic or apyrimidinic site) lyase activity	4
GO:0003942	N-acetyl-gamma-glutamyl-phosphate reductase activity	4
GO:0003954	NADH dehydrogenase activity	4
GO:0004019	adenylosuccinate synthase activity	4
GO:0004042	acetyl-CoA:L-glutamate N-acetyltransferase activity	4
GO:0004046	aminoacylase activity	4
GO:0004057	arginyltransferase activity	4
GO:0004072	aspartate kinase activity	4
GO:0004148	dihydrolipoyl dehydrogenase activity	4
GO:0004149	dihydrolipoyllysine-residue succinyltransferase activity	4
GO:0004163	diphosphomevalonate decarboxylase activity	4
GO:0004181	metallocarboxypeptidase activity	4
GO:0004347	glucose-6-phosphate isomerase activity	4
GO:0004349	glutamate 5-kinase activity	4
GO:0004359	glutaminase activity	4
GO:0004362	glutathione-disulfide reductase activity	4
GO:0004385	guanylate kinase activity	4
GO:0004425	indole-3-glycerol-phosphate synthase activity	4
GO:0004482	mRNA (guanine-N7-)-methyltransferase activity	4
GO:0004506	squalene monooxygenase activity	4
GO:0004514	nicotinate-nucleotide diphosphorylase (carboxylating) activity	4
GO:0004555	alpha,alpha-trehalase activity	4
GO:0004563	beta-N-acetylhexosaminidase activity	4
GO:0004576	oligosaccharyl transferase activity	4
GO:0004594	pantothenate kinase activity	4
GO:0004611	phosphoenolpyruvate carboxykinase activity	4
GO:0004612	phosphoenolpyruvate carboxykinase (ATP) activity	4
GO:0004733	pyridoxamine-phosphate oxidase activity	4
GO:0004748	ribonucleoside-diphosphate reductase activity, thioredoxin disulfide as acceptor	4
GO:0004816	asparagine-tRNA ligase activity	4
GO:0004818	glutamate-tRNA ligase activity	4
GO:0004821	histidine-tRNA ligase activity	4
GO:0004822	isoleucine-tRNA ligase activity	4
GO:0004824	lysine-tRNA ligase activity	4
GO:0004853	uroporphyrinogen decarboxylase activity	4
GO:0004864	protein phosphatase inhibitor activity	4
GO:0005093	Rab GDP-dissociation inhibitor activity	4
GO:0005471	ATP:ADP antiporter activity	4
GO:0008124	4-alpha-hydroxytetrahydrobiopterin dehydratase activity	4
GO:0008176	tRNA (guanine-N7-)-methyltransferase activity	4
GO:0008418	protein-N-terminal asparagine amidohydrolase activity	4
GO:0008440	inositol-1,4,5-trisphosphate 3-kinase activity	4
GO:0008531	riboflavin kinase activity	4
GO:0008759	UDP-3-O-[3-hydroxymyristoyl] N-acetylglucosamine deacetylase activity	4
GO:0008839	4-hydroxy-tetrahydrodipicolinate reductase	4
GO:0008863	formate dehydrogenase (NAD+) activity	4
GO:0008897	holo-[acyl-carrier-protein] synthase activity	4
GO:0008934	inositol monophosphate 1-phosphatase activity	4
GO:0008972	phosphomethylpyrimidine kinase activity	4
GO:0010285	L,L-diaminopimelate aminotransferase activity	4
GO:0010309	acireductone dioxygenase [iron(II)-requiring] activity	4
GO:0015020	glucuronosyltransferase activity	4
GO:0016415	octanoyltransferase activity	4
GO:0016630	protochlorophyllide reductase activity	4
GO:0016879	ligase activity, forming carbon-nitrogen bonds	4
GO:0016881	acid-amino acid ligase activity	4
GO:0016884	carbon-nitrogen ligase activity, with glutamine as amido-N-donor	4
GO:0016920	pyroglutamyl-peptidase activity	4
GO:0017076	purine nucleotide binding	4
GO:0017108	5'-flap endonuclease activity	4
GO:0019211	phosphatase activator activity	4
GO:0019825	oxygen binding	4
GO:0019905	syntaxin binding	4
GO:0030410	nicotianamine synthase activity	4
GO:0031071	cysteine desulfurase activity	4
GO:0031177	phosphopantetheine binding	4
GO:0033862	UMP kinase activity	4
GO:0036524	protein deglycase activity	4
GO:0043141	ATP-dependent 5'-3' DNA helicase activity	4
GO:0043874	acireductone synthase activity	4
GO:0045300	acyl-[acyl-carrier-protein] desaturase activity	4
GO:0046429	4-hydroxy-3-methylbut-2-en-1-yl diphosphate synthase activity	4
GO:0047216	inositol 3-alpha-galactosyltransferase activity	4
GO:0047334	diphosphate-fructose-6-phosphate 1-phosphotransferase activity	4
GO:0047750	cholestenol delta-isomerase activity	4
GO:0048487	beta-tubulin binding	4
GO:0050242	pyruvate, phosphate dikinase activity	4
GO:0050311	sulfite reductase (ferredoxin) activity	4
GO:0050355	triphosphatase activity	4
GO:0051499	D-aminoacyl-tRNA deacylase activity	4
GO:0051745	4-hydroxy-3-methylbut-2-en-1-yl diphosphate reductase activity	4
GO:0051920	peroxiredoxin activity	4
GO:0052855	ADP-dependent NAD(P)H-hydrate dehydratase activity	4
GO:0052866	phosphatidylinositol phosphate phosphatase activity	4
GO:0080123	jasmonate-amino synthetase activity	4
GO:0000213	tRNA-intron endonuclease activity	3
GO:0001671	ATPase activator activity	3
GO:0003688	DNA replication origin binding	3
GO:0003840	gamma-glutamyltransferase activity	3
GO:0003864	3-methyl-2-oxobutanoate hydroxymethyltransferase activity	3
GO:0003919	FMN adenylyltransferase activity	3
GO:0003922	GMP synthase (glutamine-hydrolyzing) activity	3
GO:0003937	IMP cyclohydrolase activity	3
GO:0003975	UDP-N-acetylglucosamine-dolichyl-phosphate N-acetylglucosaminephosphotransferase activity	3
GO:0004020	adenylylsulfate kinase activity	3
GO:0004049	anthranilate synthase activity	3
GO:0004070	aspartate carbamoyltransferase activity	3
GO:0004107	chorismate synthase activity	3
GO:0004109	coproporphyrinogen oxidase activity	3
GO:0004150	dihydroneopterin aldolase activity	3
GO:0004151	dihydroorotase activity	3
GO:0004152	dihydroorotate dehydrogenase activity	3
GO:0004358	glutamate N-acetyltransferase activity	3
GO:0004366	glycerol-3-phosphate O-acyltransferase activity	3
GO:0004399	histidinol dehydrogenase activity	3
GO:0004474	malate synthase activity	3
GO:0004496	mevalonate kinase activity	3
GO:0004565	beta-galactosidase activity	3
GO:0004573	mannosyl-oligosaccharide glucosidase activity	3
GO:0004583	dolichyl-phosphate-glucose-glycolipid alpha-glucosyltransferase activity	3
GO:0004635	phosphoribosyl-AMP cyclohydrolase activity	3
GO:0004636	phosphoribosyl-ATP diphosphatase activity	3
GO:0004638	phosphoribosylaminoimidazole carboxylase activity	3
GO:0004642	phosphoribosylformylglycinamidine synthase activity	3
GO:0004643	phosphoribosylaminoimidazolecarboxamide formyltransferase activity	3
GO:0004649	poly(ADP-ribose) glycohydrolase activity	3
GO:0004655	porphobilinogen synthase activity	3
GO:0004659	prenyltransferase activity	3
GO:0004671	protein C-terminal S-isoprenylcysteine carboxyl O-methyltransferase activity	3
GO:0004712	protein serine/threonine/tyrosine kinase activity	3
GO:0004729	oxygen-dependent protoporphyrinogen oxidase activity	3
GO:0004750	ribulose-phosphate 3-epimerase activity	3
GO:0004798	thymidylate kinase activity	3
GO:0004845	uracil phosphoribosyltransferase activity	3
GO:0004848	ureidoglycolate hydrolase activity	3
GO:0004872	receptor activity	3
GO:0004930	G-protein coupled receptor activity	3
GO:0008193	tRNA guanylyltransferase activity	3
GO:0008252	nucleotidase activity	3
GO:0008253	5'-nucleotidase activity	3
GO:0008265	Mo-molybdopterin cofactor sulfurase activity	3
GO:0008276	protein methyltransferase activity	3
GO:0008425	2-polyprenyl-6-methoxy-1,4-benzoquinone methyltransferase activity	3
GO:0008430	selenium binding	3
GO:0008534	oxidized purine nucleobase lesion DNA N-glycosylase activity	3
GO:0008734	L-aspartate oxidase activity	3
GO:0008836	diaminopimelate decarboxylase activity	3
GO:0008935	1,4-dihydroxy-2-naphthoyl-CoA synthase activity	3
GO:0008974	phosphoribulokinase activity	3
GO:0009045	xylose isomerase activity	3
GO:0009976	tocopherol cyclase activity	3
GO:0010329	auxin efflux transmembrane transporter activity	3
GO:0015204	urea transmembrane transporter activity	3
GO:0016429	tRNA (adenine-N1-)-methyltransferase activity	3
GO:0016531	copper chaperone activity	3
GO:0016636	oxidoreductase activity, acting on the CH-CH group of donors, iron-sulfur protein as acceptor	3
GO:0016701	oxidoreductase activity, acting on single donors with incorporation of molecular oxygen	3
GO:0016799	hydrolase activity, hydrolyzing N-glycosyl compounds	3
GO:0016812	hydrolase activity, acting on carbon-nitrogen (but not peptide) bonds, in cyclic amides	3
GO:0016832	aldehyde-lyase activity	3
GO:0016888	endodeoxyribonuclease activity, producing 5'-phosphomonoesters	3
GO:0016901	oxidoreductase activity, acting on the CH-OH group of donors, quinone or similar compound as acceptor	3
GO:0016984	ribulose-bisphosphate carboxylase activity	3
GO:0017057	6-phosphogluconolactonase activity	3
GO:0018738	S-formylglutathione hydrolase activity	3
GO:0030785	[ribulose-bisphosphate carboxylase]-lysine N-methyltransferase activity	3
GO:0031491	nucleosome binding	3
GO:0032542	sulfiredoxin activity	3
GO:0034061	DNA polymerase activity	3
GO:0035299	inositol pentakisphosphate 2-kinase activity	3
GO:0035312	5'-3' exodeoxyribonuclease activity	3
GO:0042286	glutamate-1-semialdehyde 2,1-aminomutase activity	3
GO:0043140	ATP-dependent 3'-5' DNA helicase activity	3
GO:0043142	single-stranded DNA-dependent ATPase activity	3
GO:0043546	molybdopterin cofactor binding	3
GO:0045550	geranylgeranyl reductase activity	3
GO:0046408	chlorophyll synthetase activity	3
GO:0046914	transition metal ion binding	3
GO:0047617	acyl-CoA hydrolase activity	3
GO:0047746	chlorophyllase activity	3
GO:0050080	malonyl-CoA decarboxylase activity	3
GO:0050567	glutaminyl-tRNA synthase (glutamine-hydrolyzing) activity	3
GO:0051741	2-methyl-6-phytyl-1,4-benzoquinone methyltransferase activity	3
GO:0061575	cyclin-dependent protein serine/threonine kinase activator activity	3
GO:0070402	NADPH binding	3
GO:0000107	imidazoleglycerol-phosphate synthase activity	2
GO:0000150	recombinase activity	2
GO:0001735	prenylcysteine oxidase activity	2
GO:0001882	nucleoside binding	2
GO:0003689	DNA clamp loader activity	2
GO:0003721	telomerase RNA reverse transcriptase activity	2
GO:0003756	protein disulfide isomerase activity	2
GO:0003841	1-acylglycerol-3-phosphate O-acyltransferase activity	2
GO:0003848	2-amino-4-hydroxy-6-hydroxymethyldihydropteridine diphosphokinase activity	2
GO:0003861	3-isopropylmalate dehydratase activity	2
GO:0003865	3-oxo-5-alpha-steroid 4-dehydrogenase activity	2
GO:0003866	3-phosphoshikimate 1-carboxyvinyltransferase activity	2
GO:0003868	4-hydroxyphenylpyruvate dioxygenase activity	2
GO:0003879	ATP phosphoribosyltransferase activity	2
GO:0003905	alkylbase DNA N-glycosylase activity	2
GO:0003923	GPI-anchor transamidase activity	2
GO:0003934	GTP cyclohydrolase I activity	2
GO:0003938	IMP dehydrogenase activity	2
GO:0003949	1-(5-phosphoribosyl)-5-[(5- phosphoribosylamino)methylideneamino]imidazole-4- carboxamide isomerase activity	2
GO:0003952	NAD+ synthase (glutamine-hydrolyzing) activity	2
GO:0003980	UDP-glucose:glycoprotein glucosyltransferase activity	2
GO:0003987	acetate-CoA ligase activity	2
GO:0003991	acetylglutamate kinase activity	2
GO:0003998	acylphosphatase activity	2
GO:0004000	adenosine deaminase activity	2
GO:0004004	ATP-dependent RNA helicase activity	2
GO:0004018	N6-(1,2-dicarboxyethyl)AMP AMP-lyase (fumarate-forming) activity	2
GO:0004038	allantoinase activity	2
GO:0004047	aminomethyltransferase activity	2
GO:0004048	anthranilate phosphoribosyltransferase activity	2
GO:0004056	argininosuccinate lyase activity	2
GO:0004073	aspartate-semialdehyde dehydrogenase activity	2
GO:0004076	biotin synthase activity	2
GO:0004077	biotin-[acetyl-CoA-carboxylase] ligase activity	2
GO:0004088	carbamoyl-phosphate synthase (glutamine-hydrolyzing) activity	2
GO:0004108	citrate (Si)-synthase activity	2
GO:0004121	cystathionine beta-lyase activity	2
GO:0004126	cytidine deaminase activity	2
GO:0004140	dephospho-CoA kinase activity	2
GO:0004156	dihydropteroate synthase activity	2
GO:0004164	diphthine synthase activity	2
GO:0004197	cysteine-type endopeptidase activity	2
GO:0004198	calcium-dependent cysteine-type endopeptidase activity	2
GO:0004314	[acyl-carrier-protein] S-malonyltransferase activity	2
GO:0004316	3-oxoacyl-[acyl-carrier-protein] reductase (NADPH) activity	2
GO:0004322	ferroxidase activity	2
GO:0004329	formate-tetrahydrofolate ligase activity	2
GO:0004334	fumarylacetoacetase activity	2
GO:0004357	glutamate-cysteine ligase activity	2
GO:0004363	glutathione synthase activity	2
GO:0004368	glycerol-3-phosphate dehydrogenase activity	2
GO:0004370	glycerol kinase activity	2
GO:0004371	glycerone kinase activity	2
GO:0004375	glycine dehydrogenase (decarboxylating) activity	2
GO:0004379	glycylpeptide N-tetradecanoyltransferase activity	2
GO:0004400	histidinol-phosphate transaminase activity	2
GO:0004401	histidinol-phosphatase activity	2
GO:0004412	homoserine dehydrogenase activity	2
GO:0004413	homoserine kinase activity	2
GO:0004418	hydroxymethylbilane synthase activity	2
GO:0004420	hydroxymethylglutaryl-CoA reductase (NADPH) activity	2
GO:0004421	hydroxymethylglutaryl-CoA synthase activity	2
GO:0004422	hypoxanthine phosphoribosyltransferase activity	2
GO:0004424	imidazoleglycerol-phosphate dehydratase activity	2
GO:0004451	isocitrate lyase activity	2
GO:0004452	isopentenyl-diphosphate delta-isomerase activity	2
GO:0004455	ketol-acid reductoisomerase activity	2
GO:0004479	methionyl-tRNA formyltransferase activity	2
GO:0004484	mRNA guanylyltransferase activity	2
GO:0004489	methylenetetrahydrofolate reductase (NAD(P)H) activity	2
GO:0004491	methylmalonate-semialdehyde dehydrogenase (acylating) activity	2
GO:0004512	inositol-3-phosphate synthase activity	2
GO:0004516	nicotinate phosphoribosyltransferase activity	2
GO:0004534	5'-3' exoribonuclease activity	2
GO:0004584	dolichyl-phosphate-mannose-glycolipid alpha-mannosyltransferase activity	2
GO:0004585	ornithine carbamoyltransferase activity	2
GO:0004588	orotate phosphoribosyltransferase activity	2
GO:0004590	orotidine-5'-phosphate decarboxylase activity	2
GO:0004592	pantoate-beta-alanine ligase activity	2
GO:0004605	phosphatidate cytidylyltransferase activity	2
GO:0004615	phosphomannomutase activity	2
GO:0004637	phosphoribosylamine-glycine ligase activity	2
GO:0004639	phosphoribosylaminoimidazolesuccinocarboxamide synthase activity	2
GO:0004640	phosphoribosylanthranilate isomerase activity	2
GO:0004644	phosphoribosylglycinamide formyltransferase activity	2
GO:0004648	O-phospho-L-serine:2-oxoglutarate aminotransferase activity	2
GO:0004663	Rab geranylgeranyltransferase activity	2
GO:0004665	prephenate dehydrogenase (NADP+) activity	2
GO:0004668	protein-arginine deiminase activity	2
GO:0004719	protein-L-isoaspartate (D-aspartate) O-methyltransferase activity	2
GO:0004735	pyrroline-5-carboxylate reductase activity	2
GO:0004742	dihydrolipoyllysine-residue acetyltransferase activity	2
GO:0004799	thymidylate synthase activity	2
GO:0004806	triglyceride lipase activity	2
GO:0004815	aspartate-tRNA ligase activity	2
GO:0004819	glutamine-tRNA ligase activity	2
GO:0004844	uracil DNA N-glycosylase activity	2
GO:0004846	urate oxidase activity	2
GO:0004852	uroporphyrinogen-III synthase activity	2
GO:0004888	transmembrane signaling receptor activity	2
GO:0005085	guanyl-nucleotide exchange factor activity	2
GO:0005245	voltage-gated calcium channel activity	2
GO:0005262	calcium channel activity	2
GO:0008022	protein C-terminus binding	2
GO:0008108	UDP-glucose:hexose-1-phosphate uridylyltransferase activity	2
GO:0008175	tRNA methyltransferase activity	2
GO:0008240	tripeptidyl-peptidase activity	2
GO:0008242	omega peptidase activity	2
GO:0008251	tRNA-specific adenosine deaminase activity	2
GO:0008429	phosphatidylethanolamine binding	2
GO:0008442	3-hydroxyisobutyrate dehydrogenase activity	2
GO:0008446	GDP-mannose 4,6-dehydratase activity	2
GO:0008455	alpha-1,6-mannosylglycoprotein 2-beta-N-acetylglucosaminyltransferase activity	2
GO:0008495	protoheme IX farnesyltransferase activity	2
GO:0008568	microtubule-severing ATPase activity	2
GO:0008685	2-C-methyl-D-erythritol 2,4-cyclodiphosphate synthase activity	2
GO:0008696	4-amino-4-deoxychorismate lyase activity	2
GO:0008716	D-alanine-D-alanine ligase activity	2
GO:0008780	acyl-[acyl-carrier-protein]-UDP-N-acetylglucosamine O-acyltransferase activity	2
GO:0008792	arginine decarboxylase activity	2
GO:0008837	diaminopimelate epimerase activity	2
GO:0008840	4-hydroxy-tetrahydrodipicolinate synthase	2
GO:0008864	formyltetrahydrofolate deformylase activity	2
GO:0008883	glutamyl-tRNA reductase activity	2
GO:0008915	lipid-A-disaccharide synthase activity	2
GO:0008942	nitrite reductase [NAD(P)H] activity	2
GO:0008977	prephenate dehydrogenase (NAD+) activity	2
GO:0008987	quinolinate synthetase A activity	2
GO:0009002	serine-type D-Ala-D-Ala carboxypeptidase activity	2
GO:0009013	succinate-semialdehyde dehydrogenase [NAD(P)+] activity	2
GO:0009019	tRNA (guanine-N1-)-methyltransferase activity	2
GO:0009039	urease activity	2
GO:0009496	plastoquinol--plastocyanin reductase activity	2
GO:0009540	zeaxanthin epoxidase [overall] activity	2
GO:0015232	heme transporter activity	2
GO:0015631	tubulin binding	2
GO:0016040	glutamate synthase (NADH) activity	2
GO:0016174	NAD(P)H oxidase activity	2
GO:0016208	AMP binding	2
GO:0016413	O-acetyltransferase activity	2
GO:0016428	tRNA (cytosine-5-)-methyltransferase activity	2
GO:0016633	galactonolactone dehydrogenase activity	2
GO:0016670	oxidoreductase activity, acting on a sulfur group of donors, oxygen as acceptor	2
GO:0016706	oxidoreductase activity, acting on paired donors, with incorporation or reduction of molecular oxygen, 2-oxoglutarate as one donor, and incorporation of one atom each of oxygen into both donors	2
GO:0016708	oxidoreductase activity, acting on paired donors, with incorporation or reduction of molecular oxygen, NAD(P)H as one donor, and incorporation of two atoms of oxygen into one donor	2
GO:0016719	carotene 7,8-desaturase activity	2
GO:0016730	oxidoreductase activity, acting on iron-sulfur proteins as donors	2
GO:0016783	sulfurtransferase activity	2
GO:0016833	oxo-acid-lyase activity	2
GO:0016852	sirohydrochlorin cobaltochelatase activity	2
GO:0016855	racemase and epimerase activity, acting on amino acids and derivatives	2
GO:0017070	U6 snRNA binding	2
GO:0018580	nitronate monooxygenase activity	2
GO:0019104	DNA N-glycosylase activity	2
GO:0019135	deoxyhypusine monooxygenase activity	2
GO:0019140	inositol 3-kinase activity	2
GO:0019203	carbohydrate phosphatase activity	2
GO:0019237	centromeric DNA binding	2
GO:0030366	molybdopterin synthase activity	2
GO:0030619	U1 snRNA binding	2
GO:0030623	U5 snRNA binding	2
GO:0031419	cobalamin binding	2
GO:0032266	phosphatidylinositol-3-phosphate binding	2
GO:0032403	protein complex binding	2
GO:0033925	mannosyl-glycoprotein endo-beta-N-acetylglucosaminidase activity	2
GO:0033947	mannosylglycoprotein endo-beta-mannosidase activity	2
GO:0034450	ubiquitin-ubiquitin ligase activity	2
GO:0036361	racemase activity, acting on amino acids and derivatives	2
GO:0042284	sphingolipid delta-4 desaturase activity	2
GO:0042623	ATPase activity, coupled	2
GO:0045131	pre-mRNA branch point binding	2
GO:0045158	electron transporter, transferring electrons within cytochrome b6/f complex of photosystem II activity	2
GO:0045181	glutamate synthase activity, NAD(P)H as acceptor	2
GO:0046422	violaxanthin de-epoxidase activity	2
GO:0046522	S-methyl-5-thioribose kinase activity	2
GO:0046554	malate dehydrogenase (NADP+) activity	2
GO:0047150	betaine-homocysteine S-methyltransferase activity	2
GO:0047632	agmatine deiminase activity	2
GO:0048529	magnesium-protoporphyrin IX monomethyl ester (oxidative) cyclase activity	2
GO:0050017	L-3-cyanoalanine synthase activity	2
GO:0050126	N-carbamoylputrescine amidase activity	2
GO:0050220	prostaglandin-E synthase activity	2
GO:0050307	sucrose-phosphate phosphatase activity	2
GO:0050515	4-(cytidine 5'-diphospho)-2-C-methyl-D-erythritol kinase activity	2
GO:0051060	pullulanase activity	2
GO:0051903	S-(hydroxymethyl)glutathione dehydrogenase activity	2
GO:0052624	2-phytyl-1,4-naphthoquinone methyltransferase activity	2
GO:0052689	carboxylic ester hydrolase activity	2
GO:0052861	glucan endo-1,3-beta-glucanase activity, C-3 substituted reducing group	2
GO:0070204	2-succinyl-5-enolpyruvyl-6-hydroxy-3-cyclohexene-1- carboxylic-acid synthase activity	2
GO:0080048	GDP-D-glucose phosphorylase activity	2
GO:1990380	Lys48-specific deubiquitinase activity	2
GO:0001026	TFIIIB-type transcription factor activity	1
GO:0003862	3-isopropylmalate dehydrogenase activity	1
GO:0003904	deoxyribodipyrimidine photo-lyase activity	1
GO:0003964	RNA-directed DNA polymerase activity	1
GO:0003972	RNA ligase (ATP) activity	1
GO:0004141	dethiobiotin synthase activity	1
GO:0004146	dihydrofolate reductase activity	1
GO:0004161	dimethylallyltranstransferase activity	1
GO:0004364	glutathione transferase activity	1
GO:0004417	hydroxyethylthiazole kinase activity	1
GO:0004459	L-lactate dehydrogenase activity	1
GO:0004521	endoribonuclease activity	1
GO:0004526	ribonuclease P activity	1
GO:0004604	phosphoadenylyl-sulfate reductase (thioredoxin) activity	1
GO:0004610	phosphoacetylglucosamine mutase activity	1
GO:0004651	polynucleotide 5'-phosphatase activity	1
GO:0005044	scavenger receptor activity	1
GO:0005201	extracellular matrix structural constituent	1
GO:0005345	purine nucleobase transmembrane transporter activity	1
GO:0008198	ferrous iron binding	1
GO:0008410	CoA-transferase activity	1
GO:0008422	beta-glucosidase activity	1
GO:0008479	queuine tRNA-ribosyltransferase activity	1
GO:0008556	potassium-transporting ATPase activity	1
GO:0008658	penicillin binding	1
GO:0008667	2,3-dihydro-2,3-dihydroxybenzoate dehydrogenase activity	1
GO:0008690	3-deoxy-manno-octulosonate cytidylyltransferase activity	1
GO:0008763	UDP-N-acetylmuramate-L-alanine ligase activity	1
GO:0008824	cyanate hydratase activity	1
GO:0008879	glucose-1-phosphate thymidylyltransferase activity	1
GO:0008889	glycerophosphodiester phosphodiesterase activity	1
GO:0008909	isochorismate synthase activity	1
GO:0009378	four-way junction helicase activity	1
GO:0015002	heme-copper terminal oxidase activity	1
GO:0015105	arsenite transmembrane transporter activity	1
GO:0015643	toxic substance binding	1
GO:0016279	protein-lysine N-methyltransferase activity	1
GO:0016410	N-acyltransferase activity	1
GO:0016994	precorrin-6A reductase activity	1
GO:0019808	polyamine binding	1
GO:0019948	SUMO activating enzyme activity	1
GO:0030604	1-deoxy-D-xylulose-5-phosphate reductoisomerase activity	1
GO:0032947	protein complex scaffold	1
GO:0033971	hydroxyisourate hydrolase activity	1
GO:0043047	single-stranded telomeric DNA binding	1
GO:0043399	tRNA A64-2'-O-ribosylphosphate transferase activity	1
GO:0043752	adenosylcobinamide kinase activity	1
GO:0044877	macromolecular complex binding	1
GO:0045145	single-stranded DNA 5'-3' exodeoxyribonuclease activity	1
GO:0046406	magnesium protoporphyrin IX methyltransferase activity	1
GO:0050464	nitrate reductase (NADPH) activity	1
GO:0050511	undecaprenyldiphospho-muramoylpentapeptide beta-N-acetylglucosaminyltransferase activity	1
GO:0050518	2-C-methyl-D-erythritol 4-phosphate cytidylyltransferase activity	1
GO:0098519	nucleotide phosphatase activity, acting on free nucleotides	1
GO:0008115	sarcosine oxidase activity	0

## Sheet: GO - Cellular Component
Supplementary Data 2. Summary of Gene Ontology annotation for the predicted genes of flax cultivar Atlant.
GO term ID	GO term name	Count of annotated genes
GO:0016020	membrane	1842
GO:0016021	integral component of membrane	1747
GO:0005634	nucleus	1026
GO:0005622	intracellular	729
GO:0005840	ribosome	636
GO:0005737	cytoplasm	512
GO:0005618	cell wall	180
GO:0000786	nucleosome	108
GO:0005576	extracellular region	105
GO:0048046	apoplast	97
GO:0005783	endoplasmic reticulum	82
GO:0000145	exocyst	80
GO:0015935	small ribosomal subunit	65
GO:0005789	endoplasmic reticulum membrane	62
GO:0005874	microtubule	59
GO:0009523	photosystem II	57
GO:0030117	membrane coat	50
GO:0015934	large ribosomal subunit	50
GO:0009654	photosystem II oxygen evolving complex	43
GO:0005743	mitochondrial inner membrane	41
GO:0005852	eukaryotic translation initiation factor 3 complex	39
GO:0005839	proteasome core complex	38
GO:0019898	extrinsic component of membrane	38
GO:0005739	mitochondrion	38
GO:0000159	protein phosphatase type 2A complex	37
GO:0009522	photosystem I	37
GO:0005730	nucleolus	36
GO:0015629	actin cytoskeleton	35
GO:0031225	anchored component of membrane	33
GO:0016459	myosin complex	33
GO:0005681	spliceosomal complex	33
GO:0016592	mediator complex	32
GO:0005694	chromosome	32
GO:0009507	chloroplast	31
GO:0000148	1,3-beta-D-glucan synthase complex	31
GO:0005886	plasma membrane	30
GO:0005643	nuclear pore	29
GO:0045261	proton-transporting ATP synthase complex, catalytic core F(1)	28
GO:0005615	extracellular space	28
GO:0005794	Golgi apparatus	27
GO:0005885	Arp2/3 protein complex	25
GO:0005777	peroxisome	25
GO:0000139	Golgi membrane	24
GO:0009579	thylakoid	24
GO:0030131	clathrin adaptor complex	23
GO:0030529	intracellular ribonucleoprotein complex	22
GO:0030136	clathrin-coated vesicle	21
GO:0016593	Cdc73/Paf1 complex	21
GO:0005815	microtubule organizing center	20
GO:0000922	spindle pole	20
GO:0030915	Smc5-Smc6 complex	19
GO:0033179	proton-transporting V-type ATPase, V0 domain	19
GO:0030286	dynein complex	18
GO:0030126	COPI vesicle coat	18
GO:0000439	core TFIIH complex	18
GO:0005829	cytosol	17
GO:0005759	mitochondrial matrix	17
GO:0016272	prefoldin complex	17
GO:0031011	Ino80 complex	17
GO:0030904	retromer complex	17
GO:0005887	integral component of plasma membrane	17
GO:0031012	extracellular matrix	17
GO:0019773	proteasome core complex, alpha-subunit complex	16
GO:0070652	HAUS complex	16
GO:0005787	signal peptidase complex	16
GO:0005819	spindle	16
GO:0012511	monolayer-surrounded lipid storage body	16
GO:0005667	transcription factor complex	16
GO:0005779	integral component of peroxisomal membrane	15
GO:0005669	transcription factor TFIID complex	15
GO:0005741	mitochondrial outer membrane	15
GO:0042765	GPI-anchor transamidase complex	14
GO:0030127	COPII vesicle coat	14
GO:0005742	mitochondrial outer membrane translocase complex	14
GO:0048500	signal recognition particle	14
GO:0046540	U4/U6 x U5 tri-snRNP complex	14
GO:0005801	cis-Golgi network	14
GO:0005680	anaphase-promoting complex	13
GO:0031966	mitochondrial membrane	13
GO:0030008	TRAPP complex	13
GO:0000178	exosome (RNase complex)	12
GO:0009538	photosystem I reaction center	12
GO:0032040	small-subunit processome	12
GO:0033180	proton-transporting V-type ATPase, V1 domain	12
GO:0042555	MCM complex	12
GO:0019867	outer membrane	12
GO:0030132	clathrin coat of coated pit	12
GO:0030130	clathrin coat of trans-Golgi network vesicle	12
GO:0033177	proton-transporting two-sector ATPase complex, proton-transporting domain	12
GO:0000276	mitochondrial proton-transporting ATP synthase complex, coupling factor F(o)	12
GO:0016602	CCAAT-binding factor complex	12
GO:0000123	histone acetyltransferase complex	11
GO:0005856	cytoskeleton	11
GO:0000015	phosphopyruvate hydratase complex	11
GO:0005774	vacuolar membrane	11
GO:0008278	cohesin complex	11
GO:0017119	Golgi transport complex	10
GO:0000228	nuclear chromosome	10
GO:0005685	U1 snRNP	10
GO:0009331	glycerol-3-phosphate dehydrogenase complex	10
GO:0089701	U2AF	9
GO:0000502	proteasome complex	9
GO:0005744	mitochondrial inner membrane presequence translocase complex	9
GO:0005956	protein kinase CK2 complex	9
GO:0009360	DNA polymerase III complex	8
GO:0070461	SAGA-type complex	8
GO:0000275	mitochondrial proton-transporting ATP synthase complex, catalytic core F(1)	8
GO:0033588	Elongator holoenzyme complex	8
GO:0000775	chromosome, centromeric region	8
GO:0035267	NuA4 histone acetyltransferase complex	8
GO:0000151	ubiquitin ligase complex	8
GO:0043231	intracellular membrane-bounded organelle	8
GO:0005674	transcription factor TFIIF complex	8
GO:0005672	transcription factor TFIIA complex	8
GO:0005732	small nucleolar ribonucleoprotein complex	7
GO:0042651	thylakoid membrane	7
GO:0032300	mismatch repair complex	7
GO:0033178	proton-transporting two-sector ATPase complex, catalytic domain	7
GO:0031931	TORC1 complex	7
GO:0005746	mitochondrial respiratory chain	7
GO:0008250	oligosaccharyltransferase complex	7
GO:0005784	Sec61 translocon complex	7
GO:0005849	mRNA cleavage factor complex	7
GO:0005834	heterotrimeric G-protein complex	7
GO:0005786	signal recognition particle, endoplasmic reticulum targeting	7
GO:0005666	DNA-directed RNA polymerase III complex	7
GO:0016471	vacuolar proton-transporting V-type ATPase complex	7
GO:0005853	eukaryotic translation elongation factor 1 complex	6
GO:0005846	nuclear cap binding complex	6
GO:0022625	cytosolic large ribosomal subunit	6
GO:0005750	mitochondrial respiratory chain complex III	6
GO:0045239	tricarboxylic acid cycle enzyme complex	6
GO:0000796	condensin complex	6
GO:0017053	transcriptional repressor complex	6
GO:0031307	integral component of mitochondrial outer membrane	6
GO:0005838	proteasome regulatory particle	6
GO:0000220	vacuolar proton-transporting V-type ATPase, V0 domain	6
GO:0009317	acetyl-CoA carboxylase complex	6
GO:0030532	small nuclear ribonucleoprotein complex	6
GO:0000808	origin recognition complex	6
GO:0070860	RNA polymerase I core factor complex	6
GO:0032039	integrator complex	6
GO:0045263	proton-transporting ATP synthase complex, coupling factor F(o)	6
GO:0005778	peroxisomal membrane	5
GO:0030896	checkpoint clamp complex	5
GO:0031515	tRNA (m1A) methyltransferase complex	5
GO:0008180	COP9 signalosome	5
GO:0030123	AP-3 adaptor complex	5
GO:0005664	nuclear origin of replication recognition complex	5
GO:0031083	BLOC-1 complex	5
GO:0070772	PAS complex	5
GO:0043564	Ku70:Ku80 complex	5
GO:0005740	mitochondrial envelope	4
GO:0000811	GINS complex	4
GO:0009349	riboflavin synthase complex	4
GO:0005960	glycine cleavage complex	4
GO:0000776	kinetochore	4
GO:0008290	F-actin capping protein complex	4
GO:0032777	Piccolo NuA4 histone acetyltransferase complex	4
GO:0031519	PcG protein complex	4
GO:0045252	oxoglutarate dehydrogenase complex	4
GO:0008541	proteasome regulatory particle, lid subcomplex	4
GO:0030176	integral component of endoplasmic reticulum membrane	4
GO:0005665	DNA-directed RNA polymerase II, core complex	4
GO:0032783	ELL-EAF complex	4
GO:0005747	mitochondrial respiratory chain complex I	4
GO:0008352	katanin complex	4
GO:0070469	respiratory chain	4
GO:1990316	ATG1/ULK1 kinase complex	4
GO:0019008	molybdopterin synthase complex	4
GO:0009330	DNA topoisomerase complex (ATP-hydrolyzing)	4
GO:0005968	Rab-protein geranylgeranyltransferase complex	4
GO:0072546	ER membrane protein complex	4
GO:0009521	photosystem	4
GO:0043190	ATP-binding cassette (ABC) transporter complex	4
GO:0005758	mitochondrial intermembrane space	3
GO:0030956	glutamyl-tRNA(Gln) amidotransferase complex	3
GO:0008622	epsilon DNA polymerase complex	3
GO:0005785	signal recognition particle receptor complex	3
GO:0005965	protein farnesyltransferase complex	3
GO:0000126	transcription factor TFIIIB complex	3
GO:0090544	BAF-type complex	3
GO:0000124	SAGA complex	3
GO:0000176	nuclear exosome (RNase complex)	3
GO:0034709	methylosome	3
GO:0034715	pICln-Sm protein complex	3
GO:0033063	Rad51B-Rad51C-Rad51D-XRCC2 complex	3
GO:0031417	NatC complex	3
GO:0030870	Mre11 complex	3
GO:0030014	CCR4-NOT complex	3
GO:0048476	Holliday junction resolvase complex	3
GO:0034457	Mpp10 complex	2
GO:0033557	Slx1-Slx4 complex	2
GO:0045254	pyruvate dehydrogenase complex	2
GO:0000940	condensed chromosome outer kinetochore	2
GO:0005876	spindle microtubule	2
GO:0000785	chromatin	2
GO:1990879	CST complex	2
GO:0005663	DNA replication factor C complex	2
GO:0019774	proteasome core complex, beta-subunit complex	2
GO:0008540	proteasome regulatory particle, base subcomplex	2
GO:0000172	ribonuclease MRP complex	2
GO:0030677	ribonuclease P complex	2
GO:0005847	mRNA cleavage and polyadenylation specificity factor complex	2
GO:0009341	beta-galactosidase complex	2
GO:0016442	RISC complex	2
GO:0030173	integral component of Golgi membrane	2
GO:0071013	catalytic step 2 spliceosome	2
GO:0000445	THO complex part of transcription export complex	2
GO:0043189	H4/H2A histone acetyltransferase complex	2
GO:0005761	mitochondrial ribosome	2
GO:0030897	HOPS complex	2
GO:0000221	vacuolar proton-transporting V-type ATPase, V1 domain	2
GO:0031429	box H/ACA snoRNP complex	2
GO:0000784	nuclear chromosome, telomeric region	2
GO:0031390	Ctf18 RFC-like complex	2
GO:0005751	mitochondrial respiratory chain complex IV	2
GO:0046658	anchored component of plasma membrane	2
GO:0031461	cullin-RING ubiquitin ligase complex	2
GO:0005688	U6 snRNP	2
GO:0005875	microtubule associated complex	2
GO:0008274	gamma-tubulin ring complex	2
GO:0032299	ribonuclease H2 complex	2
GO:0080085	signal recognition particle, chloroplast targeting	2
GO:0044599	AP-5 adaptor complex	2
GO:0005639	integral component of nuclear inner membrane	2
GO:0000930	gamma-tubulin complex	2
GO:0097361	CIA complex	2
GO:0030688	preribosome, small subunit precursor	2
GO:0033017	sarcoplasmic reticulum membrane	2
GO:0030289	protein phosphatase 4 complex	2
GO:0080008	Cul4-RING E3 ubiquitin ligase complex	2
GO:0030288	outer membrane-bounded periplasmic space	2
GO:0031209	SCAR complex	2
GO:0031361	integral component of thylakoid membrane	2
GO:0009539	photosystem II reaction center	2
GO:0009707	chloroplast outer membrane	2
GO:0005795	Golgi stack	2
GO:0070552	BRISC complex	2
GO:0070531	BRCA1-A complex	2
GO:0070776	MOZ/MORF histone acetyltransferase complex	1
GO:0005923	bicellular tight junction	1
GO:0005578	proteinaceous extracellular matrix	1
GO:0005657	replication fork	1
GO:0009512	cytochrome b6f complex	1
GO:0042597	periplasmic space	1
GO:0071821	FANCM-MHF complex	1
GO:0045275	respiratory chain complex III	1
GO:0045277	respiratory chain complex IV	1
GO:0031965	nuclear membrane	1
GO:0009279	cell outer membrane	1
GO:0033573	high-affinity iron permease complex	1
